# Supplementary material for: Human EWS-FLI protein recapitulates in Drosophila the neomorphic functions that induce Ewing sarcoma tumorigenesis
Source: PNAS Nexus. 2022 Oct 6;1(4):pgac222. doi: 10.1093/pnasnexus/pgac222 (PMC9802468; doi:10.1093/pnasnexus/pgac222)
Supplement: pgac222_Supplemental_Files [file pgac222_supplemental_files.zip]

Archive with 2 entries (2 files):
- PNASNEXUS-PNASNEXUS-2022-00391-T-s01.xlsx
- PNASNEXUS-PNASNEXUS-2022-00391-T-s02.docx
