# Supplementary material for: Human EWS-FLI protein recapitulates in Drosophila the neomorphic functions that induce Ewing sarcoma tumorigenesis
Source: PNAS Nexus. 2022 Oct 6;1(4):pgac222. doi: 10.1093/pnasnexus/pgac222 (PMC9802468; doi:10.1093/pnasnexus/pgac222)
Supplement: pgac222_Supplemental_Files [file pgac222_supplemental_files.zip › PNASNEXUS-PNASNEXUS-2022-00391-T-s01.xlsx]

## Sheet: EWS-FLI signature
FlyBase	Gene Symbol	Fold Change	P-val	FDR P-val
FBgn0004364	18w	9.26994	1.72597e-06	3.98909e-05	UP
FBgn0031170	Abca3	3.77886	0.000161565	0.00159312	UP
FBgn0000017	Abl	4.22324	1.09646e-05	0.000181485	UP
FBgn0004852	Ac76E	5.30888	6.33244e-12	7.27348e-10	UP
FBgn0000028	acj6	2.51137	0.000113041	0.00120073	UP
FBgn0263998	Ack-like	2.71065	0.00066024	0.00484619	UP
FBgn0033983	Agps	9.50811	6.7285e-05	0.000775661	UP
FBgn0016123	Alp4	106.907	7.82542e-12	8.77558e-10	UP
FBgn0015569	alpha-Est10	4.07211	0.000208711	0.00195623	UP
FBgn0015570	alpha-Est2	6.76073	0.00319677	0.0168339	UP
FBgn0015572	alpha-Est4	2.40239	0.00158737	0.00967948	UP
FBgn0051202	alpha-Man-Ic	7.00525	6.72387e-10	4.7192e-08	UP
FBgn0026616	alpha-Man-IIb	2.86985	6.36846e-05	0.000745031	UP
FBgn0003886	alphaTub85E	2.09939	7.54809e-05	0.000851506	UP
FBgn0052626	AMPdeam	5.92949	5.84371e-11	5.17524e-09	UP
FBgn0011746	ana	2.6792	0.00109978	0.00730053	UP
FBgn0004569	aos	12.7349	8.59024e-14	1.76749e-11	UP
FBgn0267408	AOX1	3.34954	0.00382372	0.0194334	UP
FBgn0040281	Aplip1	5.80901	9.85229e-09	4.9008e-07	UP
FBgn0261112	APP-BP1	2.11514	8.23387e-05	0.000919554	UP
FBgn0033928	Arc2	4.99122	0.00231077	0.0130106	UP
FBgn0041164	armi	2.01533	0.000146333	0.00147203	UP
FBgn0065032	Arpc3B	3.52085	0.00156104	0.00956199	UP
FBgn0038306	Art3	5.74792	1.63198e-08	7.58071e-07	UP
FBgn0029095	aru	4.09892	2.8702e-08	1.24192e-06	UP
FBgn0029094	asf1	2.08298	3.57378e-07	1.0616e-05	UP
FBgn0020762	Atet	3.39542	1.63849e-06	3.82277e-05	UP
FBgn0028550	Atf3	2.01293	0.00650234	0.0288088	UP
FBgn0037989	ATP8B	14.6397	8.99981e-12	9.91654e-10	UP
FBgn0024897	b6	5.95917	4.28044e-10	3.12011e-08	UP
FBgn0260960	Baldspot	3.34341	8.28903e-09	4.25728e-07	UP
FBgn0014127	barr	2.95857	8.68097e-07	2.23839e-05	UP
FBgn0000163	baz	2.14236	0.000978733	0.00663705	UP
FBgn0027348	bgm	2.75368	0.0118354	0.0446378	UP
FBgn0004133	blow	14.1563	1.81131e-11	1.83572e-09	UP
FBgn0001090	bnb	2.05445	0.00750901	0.0321171	UP
FBgn0260942	bond	4.78758	3.55385e-05	0.000467077	UP
FBgn0040237	bor	2.0844	1.23328e-05	0.00020005	UP
FBgn0027535	botv	2.86624	9.07863e-09	4.57602e-07	UP
FBgn0032679	bsf	2.17638	1.58971e-06	3.73335e-05	UP
FBgn0005666	bt	2.03071	0.00136721	0.00865926	UP
FBgn0030501	BthD	2.53761	3.68651e-06	7.33059e-05	UP
FBgn0014949	btn	9.82931	1.30878e-12	1.79739e-10	UP
FBgn0004863	C15	3.08266	4.0977e-08	1.72194e-06	UP
FBgn0021742	C901	24.1348	1.12783e-14	2.74033e-12	UP
FBgn0264386	Ca-alpha1T	8.50076	3.06296e-11	2.94666e-09	UP
FBgn0036715	Cad74A	2.37459	7.15649e-06	0.000127712	UP
FBgn0038247	Cad88C	71.901	8.58936e-17	4.39961e-14	UP
FBgn0037646	CAHbeta	2.60399	0.000158243	0.00157297	UP
FBgn0012051	CalpA	2.45159	1.08362e-06	2.69866e-05	UP
FBgn0267912	CanA-14F	2.45428	0.00014251	0.00144199	UP
FBgn0033504	CAP	3.67404	5.00731e-05	0.000613436	UP
FBgn0000256	capu	3.80451	1.02597e-09	6.77496e-08	UP
FBgn0000257	car	3.18419	2.6506e-08	1.15747e-06	UP
FBgn0031148	Cbs	2.13787	0.000849645	0.00597021	UP
FBgn0030086	CCT2	2.15305	1.69942e-06	3.93733e-05	UP
FBgn0004876	cdi	2.11063	0.00305318	0.0162905	UP
FBgn0034440	CG10073	3.3387	3.65746e-06	7.28876e-05	UP
FBgn0032801	CG10165	4.11035	5.25512e-06	9.80267e-05	UP
FBgn0039084	CG10175	2.23296	0.00128267	0.00822642	UP
FBgn0032682	CG10176	2.84911	4.41946e-06	8.47015e-05	UP
FBgn0027512	CG10254	11.3565	9.09233e-06	0.000155521	UP
FBgn0037439	CG10286	2.25217	2.10117e-07	6.73795e-06	UP
FBgn0032698	CG10336	2.04272	0.0012364	0.00799188	UP
FBgn0030349	CG10353	2.66126	2.74169e-05	0.000377346	UP
FBgn0034638	CG10433	7.97686	4.89574e-05	0.000603176	UP
FBgn0032827	CG10481	2.05742	9.81623e-05	0.00106734	UP
FBgn0039321	CG10550	11.0067	4.13261e-06	8.07434e-05	UP
FBgn0040992	CG10570	8.00182	9.95283e-06	0.000167074	UP
FBgn0035612	CG10625	17.4905	4.20459e-11	3.86822e-09	UP
FBgn0032752	CG10702	31.6917	9.6962e-09	4.83585e-07	UP
FBgn0034420	CG10737	2.94498	6.07365e-06	0.000110681	UP
FBgn0037250	CG1074	2.16429	1.58298e-05	0.000244305	UP
FBgn0035478	CG10853	112.162	2.01618e-16	9.09778e-14	UP
FBgn0035475	CG10866	3.77835	6.68551e-09	3.53921e-07	UP
FBgn0034296	CG10912	29.7097	5.81036e-08	2.3134e-06	UP
FBgn0034253	CG10936	15.0197	8.56357e-13	1.22952e-10	UP
FBgn0036310	CG10969	16.8926	1.34863e-07	4.68895e-06	UP
FBgn0263353	CG11000	9.10602	5.29592e-14	1.15366e-11	UP
FBgn0034455	CG11007	2.37982	7.95118e-06	0.000139352	UP
FBgn0031208	CG11023	10.5979	2.48148e-08	1.09625e-06	UP
FBgn0039244	CG11069	10.9022	4.59163e-12	5.61423e-10	UP
FBgn0034485	CG11099	3.6103	5.44364e-11	4.84356e-09	UP
FBgn0034528	CG11180	2.59837	1.32593e-05	0.000212581	UP
FBgn0034959	CG11388	2.83299	1.13653e-09	7.40188e-08	UP
FBgn0035300	CG1139	8.79474	0.000193407	0.0018364	UP
FBgn0037166	CG11426	3.85899	4.27105e-08	1.77764e-06	UP
FBgn0036230	CG11570	16.7909	6.19938e-14	1.30545e-11	UP
FBgn0036194	CG11652	2.0401	1.80626e-05	0.000269423	UP
FBgn0038683	CG11779	2.88981	1.64739e-07	5.47744e-06	UP
FBgn0039316	CG11893	3.78556	0.00261038	0.0143505	UP
FBgn0039274	CG11920	3.49245	2.09761e-07	6.73795e-06	UP
FBgn0034436	CG11961	2.39885	1.81987e-06	4.16547e-05	UP
FBgn0035430	CG12009	8.82801	1.25128e-07	4.41605e-06	UP
FBgn0032915	CG12050	2.16973	3.54064e-06	7.11916e-05	UP
FBgn0037386	CG1208	106.758	0.000957107	0.0065319	UP
FBgn0035241	CG12105	10.4326	8.90667e-14	1.78417e-11	UP
FBgn0037387	CG1213	29.0671	2.84722e-07	8.78836e-06	UP
FBgn0037489	CG1234	2.46233	1.5221e-05	0.00023714	UP
FBgn0039552	CG12426	34.2865	1.64108e-13	2.90964e-11	UP
FBgn0038968	CG12499	2.54288	8.24678e-06	0.000143388	UP
FBgn0031276	CG12506	7.46597	0.00373925	0.0190809	UP
FBgn0031703	CG12512	29.8045	4.79761e-11	4.30921e-09	UP
FBgn0036131	CG12522	4.66522	2.05283e-07	6.61655e-06	UP
FBgn0030202	CG12640	2.22804	1.5813e-07	5.27621e-06	UP
FBgn0030181	CG12645	2.1623	0.000183145	0.00175745	UP
FBgn0029705	CG12693	3.5705	0.00383815	0.0194963	UP
FBgn0036536	CG12713	2.10844	2.93243e-06	6.11391e-05	UP
FBgn0030459	CG12723	2.62639	7.08042e-08	2.69996e-06	UP
FBgn0035476	CG12766	4.08318	3.36126e-07	1.00795e-05	UP
FBgn0033252	CG12769	2.86727	4.93082e-07	1.39061e-05	UP
FBgn0033507	CG12909	2.53999	4.45792e-07	1.27816e-05	UP
FBgn0033502	CG12910	98.3436	5.79566e-19	1.22044e-15	UP
FBgn0033501	CG12911	34.6101	5.41726e-17	3.20837e-14	UP
FBgn0033500	CG12913	11.9654	1.64274e-13	2.90964e-11	UP
FBgn0034047	CG12970	9.91341	7.26435e-13	1.06724e-10	UP
FBgn0037061	CG12975	2.03169	1.02539e-05	0.000171368	UP
FBgn0036665	CG13024	3.69812	2.76517e-06	5.86191e-05	UP
FBgn0036563	CG13075	2.68893	4.78977e-05	0.000592144	UP
FBgn0032051	CG13097	2.07924	0.000110177	0.00117771	UP
FBgn0032127	CG13114	28.6709	3.17897e-15	8.99222e-13	UP
FBgn0032184	CG13135	10.1687	9.20584e-08	3.3588e-06	UP
FBgn0033703	CG13170	14.503	2.61858e-09	1.53171e-07	UP
FBgn0033661	CG13185	2.32042	1.24759e-06	3.03656e-05	UP
FBgn0033579	CG13229	2.59909	0.00371915	0.019009	UP
FBgn0037016	CG13252	3.26277	3.24927e-06	6.65814e-05	UP
FBgn0035611	CG13285	3.07573	0.000251536	0.00226681	UP
FBgn0033788	CG13323	3.61132	6.82338e-08	2.64669e-06	UP
FBgn0033789	CG13324	32.3438	2.0606e-09	1.24545e-07	UP
FBgn0033863	CG13337	3.62627	0.00172558	0.0103132	UP
FBgn0026874	CG13358	31.9078	8.26282e-16	3.01148e-13	UP
FBgn0029522	CG13373	2.25425	0.000112323	0.0011966	UP
FBgn0036532	CG13445	125.557	6.74982e-17	3.68373e-14	UP
FBgn0036468	CG13461	2.93968	0.000608686	0.00454166	UP
FBgn0036470	CG13463	6.16249	0.000449368	0.00361172	UP
FBgn0033196	CG1358	3.96449	2.18327e-08	9.87526e-07	UP
FBgn0039170	CG13609	2.13125	2.06496e-06	4.64236e-05	UP
FBgn0265266	CG13639	9.68752	1.69411e-10	1.34902e-08	UP
FBgn0039237	CG13640	12.131	4.44497e-15	1.23884e-12	UP
FBgn0039319	CG13659	2.89407	0.00337915	0.0175939	UP
FBgn0031252	CG13690	2.72696	2.45682e-05	0.000344647	UP
FBgn0036781	CG13699	7.89012	2.5194e-11	2.46121e-09	UP
FBgn0033372	CG13742	3.10237	4.05028e-07	1.17696e-05	UP
FBgn0042092	CG13773	2.07093	5.28776e-06	9.83752e-05	UP
FBgn0031874	CG13775	2.09568	4.66571e-06	8.86017e-05	UP
FBgn0031900	CG13786	16.1341	1.66195e-15	5.43058e-13	UP
FBgn0034486	CG13869	4.01232	2.49337e-10	1.94463e-08	UP
FBgn0035104	CG13875	2.29143	6.04301e-07	1.63377e-05	UP
FBgn0035112	CG13877	4.01979	1.833e-06	4.19046e-05	UP
FBgn0035246	CG13928	9.86834	6.01139e-07	1.62754e-05	UP
FBgn0040725	CG13946	82.553	4.56796e-06	8.70946e-05	UP
FBgn0031277	CG13947	2.78937	1.02536e-05	0.000171368	UP
FBgn0031756	CG13992	6.63782	2.56226e-10	1.99016e-08	UP
FBgn0036696	CG14057	2.35702	3.87363e-06	7.65516e-05	UP
FBgn0036835	CG14075	35.1714	1.09492e-09	7.15549e-08	UP
FBgn0036143	CG14142	2.48149	6.33345e-06	0.000115083	UP
FBgn0036935	CG14186	35.6124	1.34525e-07	4.68895e-06	UP
FBgn0030981	CG14191	2.54375	0.000340515	0.00287972	UP
FBgn0030998	CG14195	3.41152	1.31932e-09	8.54165e-08	UP
FBgn0031002	CG14196	2.38934	0.000230838	0.00211549	UP
FBgn0039428	CG14237	2.32678	0.00420666	0.0208867	UP
FBgn0038643	CG14300	20.3975	1.70001e-05	0.000257228	UP
FBgn0038156	CG14372	2.56975	1.85992e-05	0.000275395	UP
FBgn0032914	CG14397	3.60961	3.63173e-10	2.69916e-08	UP
FBgn0029645	CG14422	20.2337	8.70936e-16	3.10011e-13	UP
FBgn0029646	CG14423	5.11624	9.69909e-11	8.16965e-09	UP
FBgn0029975	CG1444	3.02666	0.000383905	0.00318275	UP
FBgn0039609	CG14529	2.2079	0.000967635	0.00659188	UP
FBgn0037131	CG14564	6.97999	7.13409e-09	3.7453e-07	UP
FBgn0037129	CG14565	246.416	6.29161e-16	2.48414e-13	UP
FBgn0037127	CG14566	9.67324	1.32901e-10	1.0951e-08	UP
FBgn0037124	CG14568	3.25595	1.58923e-05	0.000244895	UP
FBgn0037123	CG14569	19.3164	0.000525587	0.00406103	UP
FBgn0037122	CG14570	35.2597	7.31709e-12	8.35382e-10	UP
FBgn0037128	CG14572	4.50449	0.000190912	0.00181544	UP
FBgn0037326	CG14669	7.01404	7.04904e-13	1.0437e-10	UP
FBgn0037850	CG14695	8.94626	2.59475e-05	0.000361586	UP
FBgn0037940	CG14720	9.45542	1.44805e-12	1.96024e-10	UP
FBgn0033275	CG14756	8.36852	1.76865e-05	0.000264975	UP
FBgn0025393	CG14795	3.49007	3.53633e-08	1.49934e-06	UP
FBgn0035734	CG14823	2.14068	0.00494053	0.0235259	UP
FBgn0035782	CG14835	3.1364	0.0105122	0.0409091	UP
FBgn0038239	CG14850	3.30128	0.000293466	0.00256421	UP
FBgn0038240	CG14851	8.67569	1.81503e-09	1.12751e-07	UP
FBgn0038238	CG14854	8.44986	1.17591e-13	2.2679e-11	UP
FBgn0038419	CG14879	2.48892	0.00329094	0.0172102	UP
FBgn0015351	CG14906	2.43277	1.18041e-05	0.000193522	UP
FBgn0035431	CG14968	23.497	4.40979e-06	8.4675e-05	UP
FBgn0035477	CG14982	2.37635	1.5398e-07	5.17417e-06	UP
FBgn0034394	CG15096	3.33019	9.80338e-05	0.00106655	UP
FBgn0034417	CG15117	64.9362	4.57554e-11	4.13706e-09	UP
FBgn0034454	CG15120	5.75654	8.46954e-06	0.000146589	UP
FBgn0030234	CG15211	5.95958	1.78115e-11	1.82466e-09	UP
FBgn0033108	CG15236	7.37864	1.01191e-09	6.70547e-08	UP
FBgn0028526	CG15293	8.71415	6.5876e-05	0.000761733	UP
FBgn0031610	CG15436	2.42738	9.21605e-06	0.000156789	UP
FBgn0031155	CG15446	4.30324	0.00146525	0.00910175	UP
FBgn0032483	CG15482	20.7748	7.18359e-07	1.9041e-05	UP
FBgn0039686	CG15506	37.5915	7.28857e-10	5.04135e-08	UP
FBgn0039723	CG15522	22.9301	6.76806e-15	1.7571e-12	UP
FBgn0039782	CG15539	3.35318	0.00449822	0.0219774	UP
FBgn0039806	CG15545	2.55567	4.39159e-05	0.000551189	UP
FBgn0039807	CG15546	10.5013	2.67768e-06	5.71479e-05	UP
FBgn0039821	CG15556	2.32442	0.00479313	0.0230323	UP
FBgn0039829	CG15561	2.19527	6.1217e-07	1.64799e-05	UP
FBgn0029697	CG15570	6.50023	1.78399e-14	4.22626e-12	UP
FBgn0029696	CG15571	2.50547	3.06653e-06	6.35853e-05	UP
FBgn0031630	CG15629	7.70495	1.42705e-07	4.89067e-06	UP
FBgn0034639	CG15673	23.1713	3.82478e-09	2.12572e-07	UP
FBgn0030309	CG1572	2.41335	0.0094683	0.0380176	UP
FBgn0030336	CG1578	2.44531	0.0063844	0.0284031	UP
FBgn0029766	CG15784	6.4299	7.1679e-05	0.000814425	UP
FBgn0031910	CG15818	69.9264	3.36013e-16	1.41514e-13	UP
FBgn0033798	CG15870	38.2056	2.42828e-14	5.47867e-12	UP
FBgn0030700	CG15914	3.36307	4.04688e-10	2.99596e-08	UP
FBgn0030245	CG1637	2.20437	2.13427e-05	0.000309005	UP
FBgn0030478	CG1640	2.26558	0.000150506	0.00150601	UP
FBgn0030816	CG16700	5.48355	1.39949e-07	4.81107e-06	UP
FBgn0033454	CG1671	2.19585	0.000567836	0.00431501	UP
FBgn0037667	CG16734	2.39499	2.14624e-05	0.000309791	UP
FBgn0034974	CG16786	2.47375	4.33156e-05	0.00054602	UP
FBgn0027589	CG1688	44.4977	1.72232e-19	4.66305e-16	UP
FBgn0032523	CG16956	6.77658	2.78986e-10	2.13199e-08	UP
FBgn0036481	CG16959	5.86007	7.56099e-09	3.94754e-07	UP
FBgn0033443	CG1698	85.8275	6.72949e-13	1.0122e-10	UP
FBgn0032280	CG17105	2.29417	0.00481136	0.0230965	UP
FBgn0032285	CG17108	23.3445	5.46068e-12	6.46817e-10	UP
FBgn0032297	CG17124	5.27223	4.80173e-07	1.36231e-05	UP
FBgn0035151	CG17129	2.6599	0.00322998	0.016957	UP
FBgn0260393	CG17147	2.19443	2.30479e-06	5.0969e-05	UP
FBgn0033089	CG17266	2.367	1.15707e-06	2.84788e-05	UP
FBgn0038828	CG17270	5.37488	7.99571e-07	2.08726e-05	UP
FBgn0038505	CG17283	100.066	4.92255e-15	1.32274e-12	UP
FBgn0027074	CG17324	2.66091	1.77932e-07	5.87486e-06	UP
FBgn0040993	CG17325	9.01839	0.00353711	0.0182608	UP
FBgn0032751	CG17343	3.40302	7.09957e-11	6.20051e-09	UP
FBgn0036391	CG17364	3.48277	0.000758478	0.00542878	UP
FBgn0033936	CG17386	4.29516	7.45885e-08	2.81594e-06	UP
FBgn0032774	CG17549	2.29704	0.000128748	0.00133554	UP
FBgn0032753	CG17572	32.9603	2.73898e-07	8.48249e-06	UP
FBgn0032144	CG17633	19.1043	8.22906e-14	1.71382e-11	UP
FBgn0030467	CG1764	2.41949	1.00824e-06	2.53089e-05	UP
FBgn0025835	CG17707	3.1303	5.40915e-07	1.50314e-05	UP
FBgn0039856	CG1774	6.18225	0.00426044	0.021104	UP
FBgn0023534	CG17778	5.33348	2.38334e-06	5.19476e-05	UP
FBgn0038415	CG17929	2.93866	3.1889e-06	6.56201e-05	UP
FBgn0038416	CG17930	3.04997	1.44554e-06	3.45037e-05	UP
FBgn0030360	CG1806	2.65162	9.9098e-06	0.000166499	UP
FBgn0032082	CG18088	57.9218	1.58906e-18	1.88224e-15	UP
FBgn0036024	CG18180	4.0811	6.43164e-06	0.000116421	UP
FBgn0029525	CG18273	4.29325	5.52204e-08	2.20342e-06	UP
FBgn0034460	CG18367	5.03831	2.8201e-09	1.62947e-07	UP
FBgn0034218	CG18467	2.58974	8.93739e-08	3.27753e-06	UP
FBgn0037683	CG18473	3.77074	0.00989352	0.0391282	UP
FBgn0037898	CG18643	2.57278	0.000302396	0.00261929	UP
FBgn0027498	CG2061	2.31984	4.36868e-07	1.25638e-05	UP
FBgn0030244	CG2157	4.25491	5.36313e-08	2.14888e-06	UP
FBgn0032864	Pol32	3.77749	6.49876e-09	3.46942e-07	UP
FBgn0037323	CG2663	10.0541	2.53576e-08	1.11462e-06	UP
FBgn0024995	CG2680	7.33751	1.28327e-08	6.14155e-07	UP
FBgn0024997	CG2681	34.3953	1.91977e-16	8.87404e-14	UP
FBgn0030504	CG2691	3.13931	3.23147e-06	6.6352e-05	UP
FBgn0035087	CG2765	4.40941	8.453e-09	4.32976e-07	UP
FBgn0031646	CG2837	8.78773	4.14046e-13	6.59411e-11	UP
FBgn0029672	CG2875	2.39772	0.00291775	0.0156783	UP
FBgn0030170	CG2990	2.31774	3.58865e-06	7.17427e-05	UP
FBgn0050080	CG30080	3.65487	0.0085133	0.0352126	UP
FBgn0050098	CG30098	2.56019	0.0016324	0.0098904	UP
FBgn0028496	CG30116	8.50406	7.65555e-12	8.68791e-10	UP
FBgn0050118	CG30118	4.43026	5.33352e-05	0.0006426	UP
FBgn0050154	CG30154	3.24702	1.12032e-05	0.000185112	UP
FBgn0050158	CG30158	49.8642	7.64047e-20	2.41337e-16	UP
FBgn0050271	CG30271	78.1269	7.98615e-08	2.98527e-06	UP
FBgn0050274	CG30274	25.4506	1.05149e-15	3.62323e-13	UP
FBgn0040373	CG3038	2.47621	1.50345e-07	5.08284e-06	UP
FBgn0034703	CG3045	2.18544	1.79192e-05	0.000267827	UP
FBgn0050499	CG30499	2.59194	6.34707e-10	4.47174e-08	UP
FBgn0023524	CG3078	5.99242	1.86307e-09	1.139e-07	UP
FBgn0029608	CG3091	7.66554	1.40394e-09	9.01946e-08	UP
FBgn0030148	CG3106	21.5969	7.94422e-17	4.18219e-14	UP
FBgn0051087	CG31087	2.93619	4.61024e-06	8.78123e-05	UP
FBgn0051106	CG31106	133.763	9.2125e-17	4.59462e-14	UP
FBgn0051121	CG31121	5.78037	1.85992e-09	1.139e-07	UP
FBgn0051148	CG31148	6.48409	0.0100338	0.0395673	UP
FBgn0051248	CG31248	2.18043	0.0104224	0.0406848	UP
FBgn0051301	CG31301	3.4583	5.47526e-10	3.93057e-08	UP
FBgn0051321	CG31321	2.64457	1.59685e-07	5.31871e-06	UP
FBgn0051380	CG31380	17.7308	4.75566e-12	5.76244e-10	UP
FBgn0051510	CG31510	2.11246	9.95157e-07	2.50468e-05	UP
FBgn0051522	CG31522	2.14315	4.33343e-06	8.35474e-05	UP
FBgn0263355	CG31688	2.35295	0.000215997	0.00200371	UP
FBgn0031449	CG31689	4.63009	3.46542e-08	1.47257e-06	UP
FBgn0051704	CG31704	3.58527	0.000566452	0.00430653	UP
FBgn0029524	CG3176	6.17176	1.53332e-10	1.24186e-08	UP
FBgn0051769	CG31769	2.35295	0.0137678	0.0498481	UP
FBgn0051792	CG31792	3.63672	0.00100736	0.00677964	UP
FBgn0051813	CG31813	9.4062	6.73532e-11	5.9371e-09	UP
FBgn0051814	CG31814	7.87455	4.81113e-16	1.94001e-13	UP
FBgn0028899	CG31817	4.24623	1.87559e-06	4.27238e-05	UP
FBgn0051869	CG31869	3.18043	8.29016e-07	2.15226e-05	UP
FBgn0023525	CG3191	5.8395	6.94187e-10	4.81913e-08	UP
FBgn0031678	CG31918	2.2295	0.000129634	0.00134169	UP
FBgn0051997	CG31997	3.18931	4.72149e-07	1.34357e-05	UP
FBgn0044328	CG32052	7.40413	4.52127e-15	1.24184e-12	UP
FBgn0052073	CG32073	13.1559	4.337e-05	0.00054602	UP
FBgn0052074	CG32074	10.6923	1.05806e-06	2.64195e-05	UP
FBgn0052104	CG32104	2.0507	5.75353e-07	1.5803e-05	UP
FBgn0052105	CG32105	2.39845	1.12844e-08	5.48365e-07	UP
FBgn0052137	CG32137	2.65502	0.00520663	0.0244914	UP
FBgn0052219	CG32219	5.24502	2.70079e-10	2.0807e-08	UP
FBgn0052269	CG32269	77.3244	8.35124e-19	1.40652e-15	UP
FBgn0052344	CG32344	2.47064	3.0363e-07	9.28129e-06	UP
FBgn0052532	CG32532	3.82145	7.09307e-09	3.73411e-07	UP
FBgn0052547	CG32547	7.11882	1.50389e-11	1.54901e-09	UP
FBgn0052548	CG32548	10.9326	0.00033822	0.002872	UP
FBgn0052683	CG32683	2.72129	9.56426e-09	4.78264e-07	UP
FBgn0052756	CG32756	2.42794	9.03232e-06	0.000154738	UP
FBgn0052793	CG32793	15.0504	5.86933e-15	1.54494e-12	UP
FBgn0052850	CG32850	2.4912	0.00641012	0.0284918	UP
FBgn0052944	CG32944	2.11226	5.73124e-06	0.000105376	UP
FBgn0038878	CG3301	2.16373	0.0132208	0.048427	UP
FBgn0053051	CG33051	2.00931	1.4239e-05	0.000224508	UP
FBgn0053056	CG33056	3.39853	1.51687e-07	5.10615e-06	UP
FBgn0028916	CG33090	2.38931	5.83122e-05	0.000691572	UP
FBgn0053107	CG33107	2.50799	6.42997e-08	2.51259e-06	UP
FBgn0053116	CG33116	2.09742	1.32987e-05	0.000212689	UP
FBgn0053136	CG33136	12.2506	3.37959e-05	0.000448215	UP
FBgn0053143	CG33143	10.6002	1.20098e-13	2.27609e-11	UP
FBgn0053144	CG33144	3.84815	0.000975323	0.00662521	UP
FBgn0053203	CG33203	4.01551	3.7051e-08	1.56042e-06	UP
FBgn0053213	CG33213	4.39963	2.77085e-10	2.12604e-08	UP
FBgn0036177	CG33268	12.5503	8.04692e-09	4.15546e-07	UP
FBgn0053278	CG33278	4.19579	0.00545474	0.0253254	UP
FBgn0039510	CG3339	2.8484	1.34663e-06	3.24699e-05	UP
FBgn0038869	CG3353	2.34002	7.75857e-05	0.000872126	UP
FBgn0053773	CG33773	23.6989	5.90991e-10	4.19493e-08	UP
FBgn0035240	CG33791	8.74762	0.000158572	0.00157344	UP
FBgn0047000	CG33946	8.21996	1.17446e-08	5.6806e-07	UP
FBgn0053964	CG33964	2.71489	5.1865e-05	0.0006281	UP
FBgn0053970	CG33970	4.10529	1.14899e-06	2.83537e-05	UP
FBgn0054045	CG34045	2.84537	6.72296e-09	3.54913e-07	UP
FBgn0086608	CG34112	10.0846	4.08148e-10	3.00981e-08	UP
FBgn0083972	CG34136	7.78286	0.000702473	0.00509501	UP
FBgn0085265	CG34236	6.49927	0.00343274	0.0178141	UP
FBgn0085280	CG34251	2.81889	1.65993e-05	0.00025248	UP
FBgn0085302	CG34273	54.1442	1.65473e-10	1.32322e-08	UP
FBgn0085325	CG34296	32.3346	0.0016977	0.010211	UP
FBgn0031875	CG3430	11.9761	2.17155e-11	2.16606e-09	UP
FBgn0085345	CG34316	25.2507	4.3042e-12	5.33159e-10	UP
FBgn0038307	mRpS10	2.31134	1.16508e-06	2.86018e-05	UP
FBgn0085382	CG34353	58.761	1.18469e-13	2.2679e-11	UP
FBgn0085412	CG34383	4.03886	5.69758e-10	4.05942e-08	UP
FBgn0085431	CG34402	2.91472	1.07672e-05	0.00017853	UP
FBgn0085446	CG34417	2.59494	0.000481608	0.00378462	UP
FBgn0031559	CG3513	6.52839	2.6933e-05	0.000372579	UP
FBgn0031227	CG3709	2.1296	5.07821e-08	2.04771e-06	UP
FBgn0031657	CG3756	2.06775	6.49386e-06	0.000117435	UP
FBgn0033778	CG3790	2.24668	2.15417e-05	0.000310462	UP
FBgn0032143	CG4017	6.3011	5.0227e-11	4.49011e-09	UP
FBgn0029791	CG4096	3.78911	6.84287e-06	0.000122693	UP
FBgn0028888	CG4168	2.00916	1.29902e-06	3.14418e-05	UP
FBgn0259151	CG42266	8.03171	1.92186e-07	6.25825e-06	UP
FBgn0259163	CG42268	3.6614	1.72321e-07	5.71949e-06	UP
FBgn0259179	CG42284	107.38	1.12736e-13	2.22559e-11	UP
FBgn0259700	CG42354	2.42004	1.83893e-07	6.06111e-06	UP
FBgn0259935	CG42458	56.672	1.82049e-09	1.12751e-07	UP
FBgn0259994	CG42492	2.0847	5.12339e-05	0.000623625	UP
FBgn0260657	CG42540	2.37996	6.47573e-07	1.72856e-05	UP
FBgn0260658	CG42541	2.10598	2.01239e-06	4.53494e-05	UP
FBgn0260767	CG42565	2.14221	0.000110321	0.001178	UP
FBgn0260770	CG42568	28.2219	1.17781e-14	2.82554e-12	UP
FBgn0261262	CG42613	5.25093	4.89846e-08	1.99646e-06	UP
FBgn0261556	CG42674	3.24977	8.53394e-07	2.20648e-05	UP
FBgn0261802	CG42748	2.72062	4.95672e-05	0.000609999	UP
FBgn0261806	CG42752	2.36129	0.00242976	0.0135278	UP
FBgn0263354	CG42784	4.30965	1.8421e-05	0.000273602	UP
FBgn0261859	CG42788	5.05098	0.000622221	0.00462626	UP
FBgn0262004	CG42822	21.3614	1.10501e-08	5.39522e-07	UP
FBgn0036272	CG4300	2.71161	3.12926e-09	1.78095e-07	UP
FBgn0262352	CG43050	2.17971	0.00530174	0.0247545	UP
FBgn0262608	CG43134	13.7941	3.92129e-16	1.61557e-13	UP
FBgn0262613	CG43139	2.12814	0.00166114	0.0100293	UP
FBgn0262816	CG43187	2.35492	0.000399358	0.00328357	UP
FBgn0263051	CG43346	2.19934	3.23664e-08	1.39095e-06	UP
FBgn0028481	CG4341	2.00856	1.47237e-07	5.00977e-06	UP
FBgn0263776	CG43693	9.13238	1.59196e-05	0.000244895	UP
FBgn0264305	CG43783	2.20771	2.38195e-06	5.19476e-05	UP
FBgn0264432	CG43850	2.29459	4.195e-06	8.14588e-05	UP
FBgn0264489	CG43897	11.0385	3.83245e-11	3.61356e-09	UP
FBgn0040984	CG4440	14.1856	1.1086e-18	1.50073e-15	UP
FBgn0038752	CG4462	9.6445	0.00474159	0.0229066	UP
FBgn0266100	CG44837	2.86396	3.38222e-07	1.01264e-05	UP
FBgn0034734	CG4554	2.24725	2.44239e-06	5.3022e-05	UP
FBgn0035006	CG4563	41.3684	8.01416e-16	2.97812e-13	UP
FBgn0029839	CG4660	15.9868	8.67332e-14	1.76749e-11	UP
FBgn0029838	CG4666	70.7508	4.95538e-15	1.32274e-12	UP
FBgn0033814	CG4670	3.37609	2.01837e-05	0.000295156	UP
FBgn0033816	CG4679	2.06296	1.49922e-06	3.56055e-05	UP
FBgn0033820	CG4716	3.06862	0.00944973	0.0379723	UP
FBgn0034909	CG4797	4.7982	1.23395e-05	0.00020005	UP
FBgn0032187	CG4839	3.07632	0.000516615	0.00400281	UP
FBgn0039566	CG4849	2.19177	0.000410364	0.00335225	UP
FBgn0034137	CG4945	2.37929	0.000144227	0.00145402	UP
FBgn0039563	CG4951	2.63387	1.88776e-06	4.29494e-05	UP
FBgn0030814	CG4955	14.6549	0.000138863	0.00141567	UP
FBgn0030817	CG4991	67.8892	1.59602e-13	2.90619e-11	UP
FBgn0028744	CG5033	2.10221	3.6694e-05	0.000478943	UP
FBgn0034145	CG5065	6.95651	4.255e-06	8.22221e-05	UP
FBgn0038945	CG5386	4.81961	2.02784e-10	1.59467e-08	UP
FBgn0039430	CG5455	3.92019	0.000406714	0.00333065	UP
FBgn0036764	CG5535	4.37503	3.71579e-05	0.000483735	UP
FBgn0036754	CG5589	3.11175	9.01598e-06	0.000154634	UP
FBgn0038082	CG5724	4.2472	1.96504e-05	0.000288247	UP
FBgn0038682	CG5835	3.40123	0.0103608	0.0405196	UP
FBgn0038506	CG5860	2.66244	2.20579e-06	4.91236e-05	UP
FBgn0038507	CG5863	10.4187	8.73404e-11	7.42284e-09	UP
FBgn0038508	CG5866	11.9652	1.87493e-07	6.14769e-06	UP
FBgn0027586	CG5867	16.5358	1.81001e-05	0.00026968	UP
FBgn0038511	CG5873	22.5542	2.56248e-09	1.50821e-07	UP
FBgn0038873	CG5892	2.23753	0.000133917	0.00137785	UP
FBgn0029835	CG5921	7.49505	3.72777e-11	3.55019e-09	UP
FBgn0029834	CG5937	3.24255	1.2954e-10	1.07207e-08	UP
FBgn0031914	CG5973	27.8656	4.38207e-12	5.3928e-10	UP
FBgn0038083	CG5999	3.40838	0.00880291	0.0360876	UP
FBgn0030912	CG6023	26.3268	2.85902e-07	8.79612e-06	UP
FBgn0036202	CG6024	2.19354	0.00453532	0.0221358	UP
FBgn0038676	CG6026	7.65973	8.00719e-12	8.92661e-10	UP
FBgn0038679	CG6040	5.56167	1.58186e-06	3.72415e-05	UP
FBgn0029826	CG6041	2.89348	2.68078e-06	5.71497e-05	UP
FBgn0030914	CG6106	2.83016	5.4178e-05	0.000651098	UP
FBgn0038337	CG6125	43.3272	0.000523166	0.00404695	UP
FBgn0026737	CG6171	2.5701	0.000143755	0.00145072	UP
FBgn0039165	CG6204	3.03296	1.00715e-07	3.61507e-06	UP
FBgn0033862	CG6209	6.56071	0.000928419	0.00639367	UP
FBgn0033865	CG6220	7.67054	6.32041e-06	0.000114956	UP
FBgn0033866	CG6280	3.36788	1.51314e-08	7.1159e-07	UP
FBgn0030921	CG6290	9.0741	1.96697e-14	4.60222e-12	UP
FBgn0037807	CG6293	49.7478	5.61467e-13	8.65116e-11	UP
FBgn0033872	CG6329	2.54814	2.49577e-09	1.47812e-07	UP
FBgn0033873	CG6337	10.4838	2.20196e-11	2.1849e-09	UP
FBgn0032430	CG6388	2.13994	1.87082e-06	4.26665e-05	UP
FBgn0030870	CG6398	2.05036	0.000122775	0.001282	UP
FBgn0034166	CG6472	2.5277	1.92151e-06	4.36126e-05	UP
FBgn0027550	CG6495	2.73738	6.55057e-09	3.47749e-07	UP
FBgn0036085	CG6527	2.63044	0.00787704	0.0332559	UP
FBgn0037921	CG6808	11.1412	2.60906e-13	4.4149e-11	UP
FBgn0036834	CG6836	4.57997	1.56105e-07	5.2363e-06	UP
FBgn0030884	CG6847	3.66609	8.15901e-09	4.20189e-07	UP
FBgn0038414	CG6901	2.89775	1.69443e-06	3.93058e-05	UP
FBgn0036262	CG6910	2.57034	0.00444525	0.0217973	UP
FBgn0038290	CG6912	2.25126	0.000148414	0.00148822	UP
FBgn0037958	CG6962	3.81301	8.53013e-08	3.16366e-06	UP
FBgn0035896	CG6983	8.25372	2.46023e-12	3.23794e-10	UP
FBgn0036950	CG6996	4.89506	5.61783e-09	3.03331e-07	UP
FBgn0031961	CG7102	2.83177	1.80686e-05	0.000269423	UP
FBgn0037151	CG7130	2.51468	0.00027067	0.00240751	UP
FBgn0038272	CG7265	2.75859	0.000191607	0.00182113	UP
FBgn0036949	CG7290	2.41994	0.000528664	0.00408011	UP
FBgn0032284	CG7294	2.51428	9.51864e-07	2.41819e-05	UP
FBgn0032283	CG7296	23.8225	1.94809e-17	1.19097e-14	UP
FBgn0036948	CG7298	65.3191	4.38798e-18	3.96005e-15	UP
FBgn0032282	CG7299	5.31261	9.53132e-09	4.77877e-07	UP
FBgn0032286	CG7300	107.929	3.95318e-20	1.49841e-16	UP
FBgn0028848	CG7311	8.88273	0.00153216	0.00942776	UP
FBgn0036939	CG7365	3.04616	2.38598e-07	7.52398e-06	UP
FBgn0036179	CG7368	10.0412	3.31739e-13	5.41992e-11	UP
FBgn0037144	CG7458	2.86286	2.88158e-06	6.02779e-05	UP
FBgn0036741	CG7510	4.1654	3.76783e-05	0.000487843	UP
FBgn0036727	CG7589	6.07904	6.20277e-05	0.000727443	UP
FBgn0039687	CG7593	3.1524	6.25142e-08	2.45803e-06	UP
FBgn0038641	CG7708	14.0377	2.49817e-12	3.2652e-10	UP
FBgn0038545	CG7713	2.09325	6.05991e-07	1.636e-05	UP
FBgn0033584	CG7737	21.9636	1.63373e-10	1.31197e-08	UP
FBgn0032025	CG7778	4.36109	0.000349435	0.00294071	UP
FBgn0039711	CG7824	2.33989	0.000406841	0.00333065	UP
FBgn0033059	CG7845	2.71501	0.000112886	0.0011999	UP
FBgn0031001	CG7884	29.9065	1.54915e-17	9.78652e-15	UP
FBgn0038248	CG7886	29.5709	0.000117225	0.00123738	UP
FBgn0036116	CG7888	4.12179	6.75377e-05	0.000777627	UP
FBgn0039736	CG7912	3.29762	9.74977e-07	2.4637e-05	UP
FBgn0039737	CG7920	2.31576	8.81422e-06	0.000151644	UP
FBgn0033387	CG8008	49.5312	4.4953e-13	7.09958e-11	UP
FBgn0033391	CG8026	3.04527	0.000163582	0.00160716	UP
FBgn0033388	CG8046	2.10293	0.00898047	0.0365859	UP
FBgn0031012	CG8051	2.05189	0.0136996	0.049653	UP
FBgn0038243	CG8066	3.58292	2.69058e-05	0.000372475	UP
FBgn0030871	CG8142	7.8361	1.79946e-13	3.10713e-11	UP
FBgn0036043	CG8177	2.39608	1.73745e-05	0.000261749	UP
FBgn0034045	CG8249	2.08602	0.00923552	0.0373361	UP
FBgn0033342	CG8258	2.00231	5.79165e-07	1.58161e-05	UP
FBgn0035707	CG8368	2.03509	0.000199509	0.00188214	UP
FBgn0034067	CG8399	2.93611	3.15325e-07	9.55689e-06	UP
FBgn0034073	CG8414	2.44234	8.01286e-07	2.08885e-05	UP
FBgn0035791	CG8539	3.9604	5.38028e-07	1.49731e-05	UP
FBgn0033741	CG8545	2.51999	1.32938e-06	3.21358e-05	UP
FBgn0035779	CG8562	4.57472	1.31277e-11	1.3822e-09	UP
FBgn0035777	CG8563	2.29184	0.000405111	0.00332366	UP
FBgn0034479	CG8654	3.43867	0.000173567	0.00168639	UP
FBgn0038144	CG8870	9.63349	2.05174e-07	6.61655e-06	UP
FBgn0038404	CG8925	4.2062	0.00740905	0.0317972	UP
FBgn0030617	CG9095	2.65161	1.21509e-05	0.000198178	UP
FBgn0030624	CG9106	10.6465	0.00172559	0.0103132	UP
FBgn0030634	CG9164	19.5968	8.97402e-15	2.23784e-12	UP
FBgn0030672	CG9281	2.28697	8.17215e-07	2.12454e-05	UP
FBgn0038183	CG9286	2.07406	6.40475e-06	0.000116156	UP
FBgn0038179	CG9312	8.77507	5.42706e-07	1.50591e-05	UP
FBgn0032886	CG9328	3.73646	1.06033e-06	2.64414e-05	UP
FBgn0030332	CG9360	41.2868	2.05944e-15	6.29524e-13	UP
FBgn0036891	CG9372	3.51536	5.48576e-06	0.000101828	UP
FBgn0037715	CG9399	7.9589	1.0859e-09	7.12108e-08	UP
FBgn0030569	CG9411	6.55219	5.36747e-09	2.90641e-07	UP
FBgn0040674	CG9445	3.48886	1.02861e-05	0.000171755	UP
FBgn0033110	CG9447	2.17068	0.00119068	0.00776445	UP
FBgn0036876	CG9451	6.22788	0.00142167	0.0089099	UP
FBgn0031801	CG9498	6.91487	4.93114e-08	2.00547e-06	UP
FBgn0031817	CG9531	2.70131	0.000462285	0.00368217	UP
FBgn0032083	CG9541	18.6889	3.55299e-12	4.48908e-10	UP
FBgn0036433	CG9628	2.85719	5.70638e-06	0.000105099	UP
FBgn0036659	CG9701	8.2058	0.000486153	0.00381356	UP
FBgn0039756	CG9743	6.50903	2.23169e-07	7.10616e-06	UP
FBgn0038146	CG9799	3.52584	1.92744e-08	8.86621e-07	UP
FBgn0038143	CG9813	135.066	2.95721e-23	5.6045e-19	UP
FBgn0034903	CG9850	2.82204	0.00133357	0.00850682	UP
FBgn0034819	CG9877	6.08358	1.519e-08	7.12577e-07	UP
FBgn0034808	CG9896	2.18384	0.00405819	0.0202864	UP
FBgn0031413	CG9967	2.02268	3.24198e-05	0.000432996	UP
FBgn0039273	CG9996	2.07656	0.000886908	0.00617285	UP
FBgn0263258	chas	4.37487	1.04586e-05	0.000174021	UP
FBgn0053194	CheA29a	4.50959	4.40416e-07	1.26466e-05	UP
FBgn0038142	CheA87a	3.97311	6.07552e-08	2.39424e-06	UP
FBgn0086758	chinmo	3.7304	0.000237241	0.00216371	UP
FBgn0050293	Cht12	14.6244	4.62136e-05	0.000576211	UP
FBgn0022700	Cht4	13.9152	1.37879e-18	1.74206e-15	UP
FBgn0038180	Cht5	85.5384	6.89519e-10	4.80432e-08	UP
FBgn0034580	Cht8	3.07141	2.46475e-07	7.73377e-06	UP
FBgn0034582	Cht9	13.8455	1.18178e-17	7.99899e-15	UP
FBgn0027598	cindr	2.04625	7.90694e-05	0.000887225	UP
FBgn0010314	Cks30A	5.61488	2.11453e-09	1.26818e-07	UP
FBgn0052251	Claspin	2.10586	2.82883e-05	0.00038709	UP
FBgn0037015	cmpy	2.07394	1.37207e-05	0.000217784	UP
FBgn0033192	Corin	49.8884	2.5151e-09	1.48492e-07	UP
FBgn0000355	Cp15	4.06769	2.36262e-07	7.48768e-06	UP
FBgn0000356	Cp16	2.39995	1.88977e-08	8.7141e-07	UP
FBgn0030394	Cpr11A	24.5116	9.64674e-13	1.36437e-10	UP
FBgn0033598	Cpr47Eb	2.00596	0.00548967	0.0254192	UP
FBgn0033728	Cpr49Ae	30.269	1.77787e-16	8.42355e-14	UP
FBgn0050163	Cpr60D	3.9298	7.96521e-05	0.000892706	UP
FBgn0052029	Cpr66D	5.87811	2.85571e-07	8.79612e-06	UP
FBgn0036618	Cpr72Eb	2.00325	1.98515e-07	6.4312e-06	UP
FBgn0040928	CR15345	2.18476	3.03125e-08	1.30564e-06	UP
FBgn0025864	Crag	3.16775	0.0119402	0.0448544	UP
FBgn0013767	Crz	3.57701	1.10675e-11	1.19177e-09	UP
FBgn0015376	cutlet	2.00205	0.00957865	0.0382651	UP
FBgn0010382	CycE	2.97119	2.86981e-07	8.81501e-06	UP
FBgn0038681	Cyp12a4	2.73889	0.00218384	0.0124177	UP
FBgn0038680	Cyp12a5	2.04207	0.00723677	0.0312631	UP
FBgn0034387	Cyp12b2	3.33033	8.85883e-08	3.26639e-06	UP
FBgn0036778	Cyp312a1	12.3626	0.000343357	0.00289969	UP
FBgn0038236	Cyp313a1	17.6232	0.00192464	0.0112441	UP
FBgn0015033	Cyp4d8	2.35008	0.00306519	0.0163242	UP
FBgn0015035	Cyp4e3	2.50258	0.00062687	0.00465451	UP
FBgn0010019	Cyp4g1	30.6057	3.84888e-05	0.000495881	UP
FBgn0033395	Cyp4p2	3.48398	3.75838e-07	1.10776e-05	UP
FBgn0030615	Cyp4s3	3.73395	0.00796528	0.0335239	UP
FBgn0039519	Cyp6a18	2.57351	0.0121279	0.0454246	UP
FBgn0033979	Cyp6a19	2.67042	3.09262e-06	6.39862e-05	UP
FBgn0000473	Cyp6a2	7.34377	0.00023045	0.00211296	UP
FBgn0033978	Cyp6a23	3.89432	0.00013203	0.00136436	UP
FBgn0013771	Cyp6a9	5.75619	6.18519e-17	3.55217e-14	UP
FBgn0033696	Cyp6g2	8.27026	3.61821e-09	2.03479e-07	UP
FBgn0033697	Cyp6t3	5.49503	4.42023e-10	3.20966e-08	UP
FBgn0033775	Cyp9h1	2.05554	0.0117515	0.0444452	UP
FBgn0000409	Cyt-c-p	2.34514	1.06661e-07	3.78951e-06	UP
FBgn0262029	d	6.09944	5.95427e-10	4.21064e-08	UP
FBgn0020493	Dad	3.95403	1.06775e-07	3.78951e-06	UP
FBgn0028862	dao	11.9145	5.54136e-14	1.19341e-11	UP
FBgn0034136	DAT	217.725	1.36411e-21	1.20296e-17	UP
FBgn0019643	Dat	7.14215	9.20004e-12	1.00786e-09	UP
FBgn0030612	Dbct	3.99935	5.30612e-07	1.48102e-05	UP
FBgn0085390	Dgk	2.26107	0.00821937	0.0344099	UP
FBgn0032390	dgt2	2.4128	1.13685e-06	2.81642e-05	UP
FBgn0027610	Dic1	4.03049	2.74454e-09	1.60045e-07	UP
FBgn0259245	DIP-beta	25.5712	3.55575e-13	5.7597e-11	UP
FBgn0000459	disco	40.8743	1.04107e-11	1.12744e-09	UP
FBgn0001624	dlg1	2.36833	3.41989e-06	6.92135e-05	UP
FBgn0262619	DNAlig1	2.07591	3.02499e-05	0.000410292	UP
FBgn0259113	DNApol-alpha180	2.54373	4.96013e-05	0.000610023	UP
FBgn0259676	DNApol-alpha60	5.15389	1.50358e-07	5.08284e-06	UP
FBgn0264326	DNApol-epsilon255	3.77467	1.9087e-07	6.23683e-06	UP
FBgn0035644	DNApol-epsilon58	3.23332	5.77998e-07	1.58069e-05	UP
FBgn0037141	DNApol-eta	2.60701	2.87965e-06	6.02779e-05	UP
FBgn0022338	dnk	2.70445	8.21982e-08	3.06055e-06	UP
FBgn0043903	dome	4.16829	0.00108084	0.0071978	UP
FBgn0035542	DOR	2.0921	0.00595938	0.0270196	UP
FBgn0016794	dos	4.35751	4.5487e-05	0.000568647	UP
FBgn0015929	dpa	2.52148	9.15804e-06	0.000155942	UP
FBgn0051361	dpr17	14.8937	5.88761e-07	1.6055e-05	UP
FBgn0038282	dpr9	84.6564	1.89261e-18	2.10992e-15	UP
FBgn0033188	Drat	2.47295	5.07768e-05	0.000620053	UP
FBgn0015380	drl	7.02692	7.93014e-09	4.10634e-07	UP
FBgn0004511	dy	5.7554	3.08138e-07	9.38881e-06	UP
FBgn0000527	e	4.17149	1.94411e-05	0.00028588	UP
FBgn0023214	edl	28.9021	3.12887e-12	4.00665e-10	UP
FBgn0000557	Ef1alpha100E	2.71902	0.00725901	0.0313306	UP
FBgn0029849	Efr	2.77379	0.000161976	0.00159634	UP
FBgn0000560	eg	12.8055	1.05396e-08	5.18823e-07	UP
FBgn0036574	elg1	2.42013	1.38097e-05	0.00021876	UP
FBgn0052072	Elo68alpha	10.9953	8.94344e-14	1.78417e-11	UP
FBgn0036128	Elo68beta	2.50654	1.41507e-06	3.38615e-05	UP
FBgn0037926	Elp1	2.44327	5.87134e-08	2.33278e-06	UP
FBgn0000575	emc	2.02035	1.36747e-07	4.72572e-06	UP
FBgn0000578	ena	2.07563	0.000442006	0.00356767	UP
FBgn0085421	Epac	44.9353	0.00014168	0.00143513	UP
FBgn0000588	esc	2.3599	0.000496869	0.00387039	UP
FBgn0005660	Ets21C	3.31498	1.65726e-06	3.85852e-05	UP
FBgn0005658	Ets65A	10.6388	1.27071e-08	6.09685e-07	UP
FBgn0262740	Evi5	2.19063	0.00368746	0.0188724	UP
FBgn0261547	Exn	2.0908	0.000338614	0.00287261	UP
FBgn0000633	fas	6.92826	1.69785e-09	1.07618e-07	UP
FBgn0000635	Fas2	7.94426	3.31935e-10	2.48649e-08	UP
FBgn0000644	Fcp3C	4.28371	1.6617e-09	1.0568e-07	UP
FBgn0004896	fd59A	46.1385	5.74858e-18	4.53947e-15	UP
FBgn0041252	Femcoat	3.03051	6.96812e-08	2.6787e-06	UP
FBgn0000723	FER	2.19529	7.54818e-05	0.000851506	UP
FBgn0029174	FKBP59	2.04544	2.50728e-07	7.82834e-06	UP
FBgn0025373	Fpps	2.18986	1.79546e-05	0.000268145	UP
FBgn0267795	Frl	2.04348	6.97555e-07	1.85155e-05	UP
FBgn0004652	fru	19.9839	4.72267e-06	8.93083e-05	UP
FBgn0259878	Fs	10.9402	2.63594e-11	2.56187e-09	UP
FBgn0001078	ftz-f1	5.849	0.00404225	0.0202508	UP
FBgn0259108	futsch	3.44107	2.02474e-05	0.000295631	UP
FBgn0027343	fz3	9.63193	2.02594e-09	1.23063e-07	UP
FBgn0031275	GABA-B-R3	2.40195	0.00170763	0.0102543	UP
FBgn0010223	Galphaf	5.99873	1.38233e-07	4.76324e-06	UP
FBgn0033273	Gasz	2.24868	1.27237e-05	0.00020505	UP
FBgn0019990	Gcn2	2.93472	7.64086e-06	0.000134958	UP
FBgn0001098	Gdh	2.98106	9.25771e-05	0.00101594	UP
FBgn0030932	Ggt-1	3.43298	2.23473e-07	7.10616e-06	UP
FBgn0030013	GIIIspla2	2.20589	7.02022e-05	0.000800525	UP
FBgn0036144	GlcAT-P	10.1235	3.8573e-06	7.63085e-05	UP
FBgn0027657	glob1	3.89856	0.0076245	0.032522	UP
FBgn0261625	GLS	2.55972	0.00153766	0.00944934	UP
FBgn0046113	GluRIIC	4.0557	6.45313e-07	1.72496e-05	UP
FBgn0004919	gol	2.53582	0.00125741	0.00809735	UP
FBgn0001128	Gpdh	3.1426	0.00158368	0.00966574	UP
FBgn0022160	Gpo1	3.7144	5.9786e-05	0.0007064	UP
FBgn0035167	Gr61a	2.80854	1.60831e-05	0.000246408	UP
FBgn0045474	Gr77a	2.52296	0.000112471	0.00119736	UP
FBgn0026430	Grip84	3.804	1.26872e-11	1.34329e-09	UP
FBgn0010323	Gsc	122.596	5.40628e-18	4.53947e-15	UP
FBgn0063494	GstE6	32.2983	2.38793e-08	1.06235e-06	UP
FBgn0031117	GstT3	2.53739	0.00438713	0.0215766	UP
FBgn0030484	GstT4	2.4423	0.00376655	0.0192028	UP
FBgn0266136	Gyc76C	2.78733	0.000802536	0.0056892	UP
FBgn0286508	Had1	2.09149	0.00412504	0.0205568	UP
FBgn0001174	halo	6.2866	4.9112e-09	2.67463e-07	UP
FBgn0045852	ham	13.1661	1.8329e-09	1.1315e-07	UP
FBgn0086695	hd	2.58748	9.65267e-07	2.44569e-05	UP
FBgn0005619	Hdc	58.0847	4.78503e-12	5.76244e-10	UP
FBgn0022787	Hel89B	2.52445	3.92817e-06	7.75485e-05	UP
FBgn0010303	hep	2.79786	1.34842e-07	4.68895e-06	UP
FBgn0036815	HipHop	2.01322	0.000741019	0.00532567	UP
FBgn0041150	hoe1	21.0101	7.26104e-08	2.75223e-06	UP
FBgn0013279	Hsp70Bc	10.6047	0.000471287	0.00372937	UP
FBgn0010389	htl	11.0199	1.61428e-08	7.51693e-07	UP
FBgn0264542	hwt	2.89439	6.5506e-05	0.000758844	UP
FBgn0002431	hyd	2.71684	4.86392e-12	5.79755e-10	UP
FBgn0031294	IA-2	12.9964	3.86891e-11	3.62988e-09	UP
FBgn0041147	ida	2.22401	7.79177e-05	0.000875339	UP
FBgn0013467	igl	4.50622	9.30887e-07	2.37282e-05	UP
FBgn0024222	IKKbeta	2.32178	5.65829e-06	0.000104417	UP
FBgn0044051	Ilp1	2.30281	8.00844e-05	0.000897021	UP
FBgn0036046	Ilp2	188.048	1.90422e-21	1.20296e-17	UP
FBgn0044050	Ilp3	11.6101	1.32017e-15	4.38943e-13	UP
FBgn0044049	Ilp4	8.15152	1.02851e-11	1.12025e-09	UP
FBgn0262735	Imp	2.04124	0.00476584	0.0229626	UP
FBgn0001257	ImpL2	6.39133	7.68998e-11	6.68535e-09	UP
FBgn0261244	inaE	2.25416	8.47298e-05	0.000940714	UP
FBgn0011603	ine	2.909	0.000243556	0.00220855	UP
FBgn0031181	Ir20a	2.61178	1.17497e-08	5.6806e-07	UP
FBgn0260874	Ir76a	2.64225	0.000141822	0.0014358	UP
FBgn0011604	Iswi	2.05851	2.78693e-06	5.8844e-05	UP
FBgn0040309	Jafrac1	4.58337	4.53921e-10	3.28348e-08	UP
FBgn0027654	jdp	2.09855	0.00435724	0.0214713	UP
FBgn0020412	JIL-1	2.19168	0.00183068	0.0108152	UP
FBgn0266282	jnj	2.25452	4.17586e-06	8.11851e-05	UP
FBgn0031653	Jon25Biii	2.12944	0.00545984	0.0253366	UP
FBgn0035886	Jon66Ci	2.81204	0.0131505	0.0482519	UP
FBgn0003358	Jon99Ci	2.31536	3.79366e-07	1.11642e-05	UP
FBgn0039778	Jon99Fi	3.48689	0.00503415	0.0238339	UP
FBgn0027596	Kank	10.2372	3.04738e-09	1.74417e-07	UP
FBgn0063923	Kaz1-ORFB	5.46601	5.32251e-13	8.26821e-11	UP
FBgn0033494	KCNQ	6.52593	4.02417e-11	3.75294e-09	UP
FBgn0015400	kek2	10.2301	1.27234e-12	1.7601e-10	UP
FBgn0011606	Klp3A	2.31598	3.57584e-08	1.50934e-06	UP
FBgn0001319	kn	39.682	9.30412e-10	6.2308e-08	UP
FBgn0032683	kon	4.08262	1.12011e-06	2.78223e-05	UP
FBgn0020545	kraken	2.01502	0.000116638	0.00123237	UP
FBgn0040206	krz	2.55456	3.96161e-07	1.15686e-05	UP
FBgn0004167	kst	2.73606	3.35716e-08	1.43948e-06	UP
FBgn0038839	Ktl	5.76019	4.05158e-05	0.000516727	UP
FBgn0038476	kuk	7.12863	2.51516e-08	1.10854e-06	UP
FBgn0001330	kz	3.50422	7.01828e-08	2.69252e-06	UP
FBgn0027330	l(1)G0020	2.27795	7.25247e-07	1.917e-05	UP
FBgn0261882	l(2)35Bc	2.17979	0.000137457	0.00140511	UP
FBgn0002121	l(2)gl	3.44285	2.63622e-05	0.000366287	UP
FBgn0022029	l(2)k01209	2.65025	0.000586938	0.00442571	UP
FBgn0086451	l(2)k09022	2.84149	4.05528e-07	1.17696e-05	UP
FBgn0263605	l(3)72Dn	2.84482	1.18551e-06	2.90657e-05	UP
FBgn0263607	l(3)72Dp	2.45862	2.1306e-06	4.7786e-05	UP
FBgn0010238	Lac	2.30394	4.39395e-06	8.44564e-05	UP
FBgn0002524	lace	4.5795	8.96669e-12	9.91654e-10	UP
FBgn0086372	lap	3.24913	1.50177e-07	5.08284e-06	UP
FBgn0034657	LBR	2.99535	3.72198e-07	1.09874e-05	UP
FBgn0028583	lcs	3.50339	0.00487277	0.0232717	UP
FBgn0085440	Lgr4	10.2568	0.00403988	0.0202443	UP
FBgn0002023	Lim3	10.9492	9.09934e-07	2.33041e-05	UP
FBgn0035626	lin-28	2.6065	7.51733e-07	1.98148e-05	UP
FBgn0023496	Lip1	5.54538	1.61012e-13	2.90619e-11	UP
FBgn0035610	Lkr	4.12751	5.58929e-10	3.99729e-08	UP
FBgn0262543	lncRNA:CR43097	2.09997	0.000757362	0.00542871	UP
FBgn0266457	lncRNA:CR45082	2.06875	1.50458e-07	5.08284e-06	UP
FBgn0019686	lok	2.30443	4.13785e-06	8.07627e-05	UP
FBgn0036892	Lon	4.62578	3.40577e-07	1.01808e-05	UP
FBgn0263593	Lpin	2.90144	3.91965e-05	0.000503775	UP
FBgn0066101	LpR1	3.54521	0.000848089	0.00596179	UP
FBgn0051092	LpR2	2.0846	0.000452398	0.00362531	UP
FBgn0020277	lush	7.3092	3.97082e-13	6.37755e-11	UP
FBgn0002577	m	10.7765	4.82688e-08	1.97153e-06	UP
FBgn0032381	Mal-B1	2.05274	0.00192409	0.0112441	UP
FBgn0011653	mas	87.3305	8.90817e-15	2.23784e-12	UP
FBgn0261286	Mat89Ba	2.64574	3.82491e-05	0.000493761	UP
FBgn0265487	mbl	2.14175	0.00577812	0.0264254	UP
FBgn0086912	mbm	2.15552	3.04522e-06	6.32818e-05	UP
FBgn0032929	Mcm10	3.33499	2.83314e-08	1.23151e-06	UP
FBgn0014861	Mcm2	3.22989	1.08017e-07	3.82643e-06	UP
FBgn0017577	Mcm5	3.71433	4.17663e-06	8.11851e-05	UP
FBgn0025815	Mcm6	9.35925	1.85967e-09	1.139e-07	UP
FBgn0020633	Mcm7	2.59921	1.54039e-05	0.000239095	UP
FBgn0032116	Mco1	4.60725	4.39024e-06	8.44564e-05	UP
FBgn0034389	Mctp	3.43515	3.5462e-06	7.11916e-05	UP
FBgn0029833	MCTS1	3.41287	5.08223e-07	1.42906e-05	UP
FBgn0011656	Mef2	3.36307	7.71224e-09	4.00445e-07	UP
FBgn0260986	mei-38	2.13968	0.000424987	0.00345681	UP
FBgn0002719	Men	7.30495	4.25003e-06	8.22221e-05	UP
FBgn0029155	Men-b	2.89066	9.44769e-06	0.000160155	UP
FBgn0029153	Menl-2	6.78621	2.35483e-08	1.05009e-06	UP
FBgn0051004	mesh	2.11063	6.09191e-05	0.000717997	UP
FBgn0050021	metro	2.44267	8.36916e-07	2.1698e-05	UP
FBgn0266757	mfr	2.89501	1.16204e-05	0.000191006	UP
FBgn0050272	MFS1	3.27966	4.26223e-10	3.11883e-08	UP
FBgn0030452	MFS10	5.31933	9.69863e-08	3.5145e-06	UP
FBgn0034392	MFS15	2.09974	1.13955e-06	2.81942e-05	UP
FBgn0039738	Mgat2	3.08791	9.35144e-08	3.4017e-06	UP
FBgn0267366	mil	73.3942	2.07778e-05	0.000302443	UP
FBgn0036713	Mip	7.33566	2.13505e-11	2.14093e-09	UP
FBgn0036844	Mkp3	5.64311	1.36134e-05	0.000216808	UP
FBgn0263490	mld	2.30674	0.000234321	0.0021412	UP
FBgn0011659	Mlh1	2.02647	2.47997e-05	0.000347379	UP
FBgn0265512	mlt	13.1951	3.12557e-10	2.35063e-08	UP
FBgn0035049	Mmp1	14.0414	0.00920292	0.0372281	UP
FBgn0025631	moody	5.14814	2.82527e-06	5.94938e-05	UP
FBgn0038474	mRpS11	2.46957	2.64522e-05	0.000367268	UP
FBgn0030692	mRpS30	2.05724	1.40372e-06	3.36325e-05	UP
FBgn0036486	Msh6	2.71665	1.58975e-05	0.000244895	UP
FBgn0026252	msk	2.87747	1.43483e-07	4.90848e-06	UP
FBgn0005616	msl-2	3.41085	8.2088e-05	0.000917836	UP
FBgn0261836	Msp300	2.87282	0.000353927	0.00296929	UP
FBgn0020269	mspo	5.36288	1.74475e-10	1.37777e-08	UP
FBgn0015766	Msr-110	4.39356	8.09836e-06	0.000140962	UP
FBgn0028956	mthl3	2.26205	5.90855e-07	1.60658e-05	UP
FBgn0035131	mthl9	2.43016	3.42196e-06	6.92135e-05	UP
FBgn0053192	MtnD	5.77702	0.00614575	0.0276464	UP
FBgn0052602	Muc12Ea	4.95805	1.22618e-05	0.000199301	UP
FBgn0031000	Muc18B	43.6685	4.18461e-18	3.96005e-15	UP
FBgn0040950	Muc26B	11.4437	7.67051e-09	3.99372e-07	UP
FBgn0052774	Muc4B	30.9592	8.95309e-18	6.52612e-15	UP
FBgn0036203	Muc68D	2.32848	4.32936e-08	1.79148e-06	UP
FBgn0053265	Muc68E	4.74957	1.80342e-13	3.10713e-11	UP
FBgn0030999	Mur18B	27.681	7.82931e-08	2.94407e-06	UP
FBgn0002899	mus301	2.05232	2.50441e-06	5.40587e-05	UP
FBgn0002909	mus312	2.14117	5.28938e-06	9.83752e-05	UP
FBgn0036801	MYPT-75D	7.92655	0.00203804	0.0117651	UP
FBgn0004647	N	3.73156	1.92107e-09	1.17068e-07	UP
FBgn0261673	nemy	2.40519	0.00645841	0.0286505	UP
FBgn0029843	Nep1	10.1965	4.03968e-11	3.75294e-09	UP
FBgn0027570	Nep2	7.92007	3.75728e-06	7.44853e-05	UP
FBgn0015773	NetA	16.6635	5.01091e-13	7.84849e-11	UP
FBgn0015774	NetB	13.7412	8.60754e-11	7.38145e-09	UP
FBgn0010296	ng4	19.3424	9.06924e-08	3.31815e-06	UP
FBgn0031865	Nha1	17.802	2.99878e-13	4.98534e-11	UP
FBgn0028703	Nhe3	3.75936	3.02975e-09	1.74e-07	UP
FBgn0031866	Nlg2	81.8585	3.58132e-18	3.57227e-15	UP
FBgn0053513	Nmdar2	2.19952	3.27566e-06	6.67776e-05	UP
FBgn0265726	Nna1	3.68761	4.49879e-05	0.000563151	UP
FBgn0022069	Nnp-1	2.59721	3.0898e-05	0.000417079	UP
FBgn0266570	NO66	2.28884	0.00295874	0.0158625	UP
FBgn0014368	nol	8.19423	3.4274e-06	6.92496e-05	UP
FBgn0051619	nolo	30.8547	7.72248e-16	2.92713e-13	UP
FBgn0016920	nompC	8.02009	3.21152e-11	3.07398e-09	UP
FBgn0038964	Nop56	2.09779	1.09992e-06	2.73566e-05	UP
FBgn0259937	Nop60B	3.17363	2.57431e-06	5.52529e-05	UP
FBgn0037137	Nopp140	2.49403	7.95581e-06	0.000139352	UP
FBgn0050418	nord	52.0354	3.9956e-14	8.80518e-12	UP
FBgn0262738	norpA	10.2847	3.42248e-10	2.55365e-08	UP
FBgn0027109	NPF	4.74006	1.80281e-13	3.10713e-11	UP
FBgn0264975	Nrg	3.29714	3.01698e-05	0.000409877	UP
FBgn0262509	nrm	10.7489	1.79876e-09	1.12237e-07	UP
FBgn0032946	nrv3	3.4683	0.000894354	0.00621852	UP
FBgn0038473	Ns1	2.07418	8.03144e-06	0.000140158	UP
FBgn0026079	Nsun2	2.23326	0.000116656	0.00123237	UP
FBgn0033901	O-fut1	2.22575	1.31579e-05	0.000211333	UP
FBgn0011818	oaf	2.35119	3.56035e-08	1.50615e-06	UP
FBgn0051634	Oatp26F	2.77915	8.74057e-08	3.23538e-06	UP
FBgn0033573	Obp47a	3.02936	2.87315e-06	6.02345e-05	UP
FBgn0036947	obst-F	6.25661	2.58348e-10	1.99845e-08	UP
FBgn0053983	obst-H	3.17985	3.12965e-05	0.000421858	UP
FBgn0004514	Oct-TyrR	6.80542	3.35692e-07	1.00795e-05	UP
FBgn0038063	Octbeta2R	14.064	1.09133e-15	3.69338e-13	UP
FBgn0250910	Octbeta3R	8.85967	3.03905e-13	5.00836e-11	UP
FBgn0026389	Or43a	2.25183	0.000318875	0.00274152	UP
FBgn0039033	Or94a	2.96181	1.00102e-08	4.96632e-07	UP
FBgn0039551	Or98a	5.96283	9.95135e-15	2.44932e-12	UP
FBgn0022772	Orc1	2.27702	0.00156844	0.00959491	UP
FBgn0034935	Orcokinin	30.9543	1.98681e-19	4.70675e-16	UP
FBgn0086365	Orct2	12.3128	1.46108e-12	1.96385e-10	UP
FBgn0017561	Ork1	2.41663	3.99159e-07	1.16383e-05	UP
FBgn0037410	Osi2	2.2597	0.0015006	0.00927737	UP
FBgn0259834	out	3.08753	4.72356e-06	8.93083e-05	UP
FBgn0035101	p130CAS	2.04756	4.02828e-05	0.000514339	UP
FBgn0262728	Pal2	3.0446	3.37239e-09	1.91358e-07	UP
FBgn0005655	PCNA	3.04151	9.10937e-06	0.000155673	UP
FBgn0038237	Pde6	72.2622	4.09899e-06	8.01744e-05	UP
FBgn0260753	Pdfr	2.06012	0.000481743	0.00378462	UP
FBgn0003067	Pepck1	3.48326	0.00527628	0.0247148	UP
FBgn0033812	Pex13	3.25017	9.84397e-06	0.000165539	UP
FBgn0031530	pgant2	3.61033	0.000136418	0.00139978	UP
FBgn0037906	PGRP-LB	3.59505	0.000100193	0.0010863	UP
FBgn0031091	Phf7	5.41813	9.39274e-05	0.00102778	UP
FBgn0032749	Phlpp	77.6211	8.97109e-19	1.40652e-15	UP
FBgn0020521	pio	2.87843	8.67861e-07	2.23839e-05	UP
FBgn0003089	pip	5.01619	2.97896e-05	0.000405293	UP
FBgn0034789	PIP5K59B	2.6643	7.41354e-08	2.80442e-06	UP
FBgn0266581	pit	2.16461	2.48731e-07	7.7788e-06	UP
FBgn0038603	PKD	2.76365	5.06228e-05	0.000618571	UP
FBgn0000442	Pkg21D	10.3855	7.59466e-08	2.86151e-06	UP
FBgn0261261	plx	6.94746	1.09149e-10	9.15305e-09	UP
FBgn0259214	PMCA	2.04574	3.95699e-07	1.15686e-05	UP
FBgn0011660	Pms2	2.45175	2.9333e-07	8.99546e-06	UP
FBgn0051660	pog	3.20381	1.1059e-08	5.39522e-07	UP
FBgn0010770	ppan	2.03553	6.44836e-08	2.51459e-06	UP
FBgn0050290	Ppcdc	2.11338	5.94949e-09	3.20326e-07	UP
FBgn0261285	Ppcs	3.18383	1.92066e-07	6.25825e-06	UP
FBgn0034730	ppk12	2.39853	2.17424e-08	9.85796e-07	UP
FBgn0039676	ppk20	20.4946	8.3752e-11	7.2478e-09	UP
FBgn0039675	ppk21	3.99208	2.5407e-08	1.11462e-06	UP
FBgn0039677	ppk30	5.43665	5.54595e-07	1.53665e-05	UP
FBgn0028573	prc	131.662	8.50456e-21	4.02946e-17	UP
FBgn0036770	Prestin	3.55478	1.0229e-05	0.000171255	UP
FBgn0026189	prominin-like	3.86497	1.28044e-06	3.11115e-05	UP
FBgn0043005	prt	2.7612	0.00675427	0.0296107	UP
FBgn0033518	Prx2540-2	2.48044	0.0117487	0.0444452	UP
FBgn0086265	psd	8.23501	2.36364e-10	1.85106e-08	UP
FBgn0035194	Psf1	2.35447	9.31896e-05	0.00102029	UP
FBgn0004370	Ptp10D	3.14161	9.74611e-08	3.51469e-06	UP
FBgn0013323	Ptth	75.4797	2.61957e-15	7.52215e-13	UP
FBgn0085407	Pvf3	5.25807	6.51721e-05	0.000757291	UP
FBgn0033649	pyr	8.38907	5.76704e-12	6.74672e-10	UP
FBgn0035113	pyx	4.20516	8.9056e-06	0.000153018	UP
FBgn0052412	QC	3.12853	0.000148614	0.00148944	UP
FBgn0019662	qm	2.02644	8.1043e-08	3.02348e-06	UP
FBgn0003189	r	3.06458	1.29814e-06	3.14418e-05	UP
FBgn0025382	Rab27	3.89272	5.18607e-07	1.45394e-05	UP
FBgn0030613	Rab3-GEF	2.39974	0.00225005	0.0127102	UP
FBgn0032782	Rab9	2.28377	0.00208934	0.0119883	UP
FBgn0034728	rad50	4.40748	9.24705e-10	6.21986e-08	UP
FBgn0036624	RAF2	2.25699	1.69855e-05	0.000257228	UP
FBgn0003346	RanGAP	2.26654	0.000319256	0.00274152	UP
FBgn0004390	RasGAP1	2.99797	9.76718e-07	2.46481e-05	UP
FBgn0010263	Rbp9	7.96719	1.7747e-06	4.07686e-05	UP
FBgn0037012	Rcd2	2.38543	0.00199316	0.0115651	UP
FBgn0243486	rdo	4.32976	3.41566e-08	1.45469e-06	UP
FBgn0003227	rec	6.07832	2.68637e-07	8.35371e-06	UP
FBgn0040290	RecQ4	2.86295	1.48956e-06	3.54205e-05	UP
FBgn0027375	RecQ5	2.1408	9.83217e-05	0.00106846	UP
FBgn0261564	Reep1	3.32318	0.000334572	0.0028498	UP
FBgn0021800	Reph	3.94674	4.71627e-06	8.93083e-05	UP
FBgn0011829	Ret	3.11107	1.73606e-09	1.09309e-07	UP
FBgn0028700	RfC38	2.20694	5.7638e-07	1.58069e-05	UP
FBgn0260985	RfC4	2.59409	2.37e-05	0.000335446	UP
FBgn0266098	rg	2.36901	2.74017e-05	0.000377346	UP
FBgn0264753	Rgk1	14.7371	1.49718e-05	0.00023392	UP
FBgn0261258	rgn	4.10875	2.35568e-06	5.1804e-05	UP
FBgn0004635	rho	6.71272	2.42575e-09	1.44569e-07	UP
FBgn0050085	Rif1	3.12473	1.0119e-07	3.62523e-06	UP
FBgn0032256	RluA-2	2.05895	3.31616e-05	0.000440916	UP
FBgn0011703	RnrL	3.19934	1.21076e-05	0.000197643	UP
FBgn0041096	rols	4.15461	9.13924e-06	0.000155793	UP
FBgn0032906	RPA2	2.10694	0.000117895	0.001242	UP
FBgn0030230	Rph	13.5376	1.98136e-15	6.15585e-13	UP
FBgn0003278	RpI135	2.02519	6.18637e-05	0.000726353	UP
FBgn0035422	RpL28	2.01717	0.000575917	0.00436068	UP
FBgn0020910	RpL3	2.20528	5.10831e-05	0.000622991	UP
FBgn0261592	RpS6	17.8822	3.23752e-05	0.000432705	UP
FBgn0039757	RpS7	2.35489	2.84274e-06	5.97953e-05	UP
FBgn0003292	rt	2.19648	0.00129191	0.00827169	UP
FBgn0003295	ru	68.7486	1.35191e-16	6.56959e-14	UP
FBgn0003312	sad	3.82111	0.000788472	0.00559877	UP
FBgn0011020	Sas-4	2.36098	3.67893e-07	1.08772e-05	UP
FBgn0003326	sca	11.0914	1.46316e-11	1.52361e-09	UP
FBgn0020907	Scp2	3.13109	4.0282e-05	0.000514339	UP
FBgn0004880	scrt	3.04368	4.78121e-07	1.35852e-05	UP
FBgn0003345	sd	2.19157	0.00434717	0.0214495	UP
FBgn0038279	Sdr	5.42336	3.05543e-09	1.74417e-07	UP
FBgn0011260	Sema-2a	2.85473	0.000440178	0.00355595	UP
FBgn0264273	Sema-2b	8.92909	2.93235e-12	3.78053e-10	UP
FBgn0011474	Set8	3.00833	6.13455e-06	0.000111683	UP
FBgn0003366	sev	9.00937	2.56047e-15	7.46553e-13	UP
FBgn0261445	sgl	6.92043	3.5796e-05	0.00046981	UP
FBgn0085387	shakB	2.63779	5.88751e-06	0.000107783	UP
FBgn0003391	shg	2.74458	6.51122e-05	0.000757059	UP
FBgn0003396	shn	3.07771	1.21303e-06	2.95873e-05	UP
FBgn0263873	sick	3.98732	4.98576e-05	0.000612379	UP
FBgn0085447	sif	10.9922	2.08565e-09	1.25483e-07	UP
FBgn0010894	sinu	2.17336	1.03089e-08	5.08785e-07	UP
FBgn0031878	sip2	2.18238	7.38798e-05	0.000836922	UP
FBgn0031971	Sirup	3.23078	1.24325e-05	0.000201009	UP
FBgn0030300	Sk1	3.49996	8.8338e-09	4.48842e-07	UP
FBgn0039403	Sld5	2.62453	1.54166e-06	3.63856e-05	UP
FBgn0052438	SMC5	2.13668	1.43844e-08	6.78142e-07	UP
FBgn0038257	smp-30	4.49817	0.00166606	0.0100526	UP
FBgn0003448	sna	20.2938	2.40604e-15	7.1249e-13	UP
FBgn0032840	sNPF	64.7427	7.80234e-19	1.40652e-15	UP
FBgn0036934	sNPF-R	6.7005	4.48148e-08	1.84637e-06	UP
FBgn0041184	Socs36E	5.67105	0.00584821	0.0266367	UP
FBgn0035710	SP1173	3.4867	0.00603085	0.0272265	UP
FBgn0039172	Spase22-23	9.88586	9.90831e-10	6.58885e-08	UP
FBgn0264324	spg	2.6663	9.7627e-05	0.00106396	UP
FBgn0052383	sphinx1	6.0507	1.42222e-10	1.16181e-08	UP
FBgn0052382	sphinx2	6.83269	5.42831e-10	3.91169e-08	UP
FBgn0003483	spn-E	2.13989	0.0100394	0.0395811	UP
FBgn0265137	Spn42Da	2.21659	0.00735415	0.0316332	UP
FBgn0033115	Spn42De	3.2631	7.0469e-08	2.69804e-06	UP
FBgn0033574	Spn47C	8.37839	6.59014e-06	0.000119062	UP
FBgn0028984	Spn88Ea	3.67144	7.55085e-07	1.98755e-05	UP
FBgn0052451	SPoCk	2.27856	0.00149314	0.00924469	UP
FBgn0031959	spz3	36.4477	1.42078e-12	1.93717e-10	UP
FBgn0035379	spz5	2.25751	2.58388e-05	0.000360602	UP
FBgn0259678	sqa	8.08197	2.4445e-11	2.40042e-09	UP
FBgn0037248	srl	4.17163	4.0502e-09	2.22491e-07	UP
FBgn0037684	Srr	3.79496	0.000386563	0.0031964	UP
FBgn0035627	Sse	5.73217	1.14373e-06	2.82606e-05	UP
FBgn0036945	Ssk	2.69511	3.48777e-05	0.000460629	UP
FBgn0035676	ssp6	10.1179	1.05996e-08	5.20425e-07	UP
FBgn0024987	ssx	3.46744	1.49208e-11	1.54524e-09	UP
FBgn0265052	St3	4.30033	2.06348e-09	1.24545e-07	UP
FBgn0064123	stg1	2.60009	2.7882e-06	5.8844e-05	UP
FBgn0086408	stl	33.979	1.02617e-17	7.20297e-15	UP
FBgn0014388	sty	3.6562	1.56829e-07	5.25127e-06	UP
FBgn0040271	Sulf1	2.76399	4.70737e-06	8.93033e-05	UP
FBgn0038746	Surf6	2.10086	1.44812e-05	0.000227757	UP
FBgn0037130	Syn1	5.16959	2.47351e-08	1.09528e-06	UP
FBgn0004242	Syt1	4.1786	9.03837e-06	0.000154738	UP
FBgn0037792	TAF1B	2.2096	1.38961e-06	3.33366e-05	UP
FBgn0011836	Taf2	2.02322	5.36088e-05	0.000645485	UP
FBgn0010329	Tbh	3.52797	0.000379848	0.00315464	UP
FBgn0259977	Tdc1	2.05595	8.9498e-06	0.000153638	UP
FBgn0027296	temp	3.23177	3.8737e-07	1.13821e-05	UP
FBgn0031309	Tfb4	2.05323	7.53016e-06	0.0001335	UP
FBgn0031321	Tgt	2.83049	5.01426e-07	1.41204e-05	UP
FBgn0038118	timeout	2.03182	2.5505e-06	5.49007e-05	UP
FBgn0000964	tj	3.31618	3.5305e-09	1.99137e-07	UP
FBgn0004622	TkR99D	13.0647	0.000186492	0.00178325	UP
FBgn0082582	tmod	2.71541	0.000724018	0.00522528	UP
FBgn0265356	tn	3.27906	0.00138989	0.00876286	UP
FBgn0028397	Tob	3.6981	0.00948193	0.0380443	UP
FBgn0261575	tobi	4.43547	0.000895191	0.00622137	UP
FBgn0015600	toc	2.23721	2.24088e-06	4.96716e-05	UP
FBgn0029114	Tollo	2.05502	0.00136324	0.00864416	UP
FBgn0016041	Tom40	2.6626	1.3238e-07	4.62889e-06	UP
FBgn0032397	Tom70	2.01251	3.23365e-05	0.000432705	UP
FBgn0003732	Top2	2.28778	3.57617e-05	0.000469686	UP
FBgn0044812	TotC	13.9642	0.00024254	0.0022025	UP
FBgn0031701	TotM	2.07076	2.37912e-06	5.19476e-05	UP
FBgn0019650	toy	2.86977	0.000940178	0.00645355	UP
FBgn0035934	TrpA1	6.30147	1.46491e-07	4.99333e-06	UP
FBgn0053260	Tsen34	2.94001	3.72193e-06	7.38617e-05	UP
FBgn0003867	tsl	2.1001	0.00707685	0.0307334	UP
FBgn0031850	Tsp	38.1959	8.83316e-16	3.10011e-13	UP
FBgn0033139	Tsp42Er	3.42989	0.00659548	0.0290827	UP
FBgn0029837	Tsp5D	98.2656	1.47267e-17	9.62414e-15	UP
FBgn0035936	Tsp66E	2.10288	0.00297506	0.0159402	UP
FBgn0031574	TTLL4B	20.0242	3.76337e-11	3.56617e-09	UP
FBgn0003882	tub	3.62454	8.79644e-09	4.48146e-07	UP
FBgn0029170	TwdlT	5.84858	0.000461701	0.00367963	UP
FBgn0029128	tyn	5.71175	3.76994e-06	7.46582e-05	UP
FBgn0031757	Ucp4C	3.1028	0.00234349	0.0131713	UP
FBgn0026315	Ugt35a	10.2218	1.22451e-05	0.0001992	UP
FBgn0003950	unc	3.10356	5.96019e-08	2.36313e-06	UP
FBgn0025549	unc-119	2.65206	8.81765e-06	0.000151644	UP
FBgn0266719	Unc-13-4B	4.67704	4.64874e-06	8.8368e-05	UP
FBgn0004956	upd1	18.9838	1.24294e-13	2.3323e-11	UP
FBgn0053542	upd3	8.50104	1.32055e-09	8.54165e-08	UP
FBgn0035103	Vdup1	2.62292	9.32368e-07	2.37282e-05	UP
FBgn0086266	Vm26Ac	4.41369	1.49164e-10	1.21328e-08	UP
FBgn0003983	Vm34Ca	2.17363	1.44937e-05	0.000227765	UP
FBgn0003984	vn	5.18612	1.28666e-07	4.50734e-06	UP
FBgn0034718	wdp	2.50426	2.18019e-05	0.00031326	UP
FBgn0030941	wgn	7.10237	0.00587809	0.0267599	UP
FBgn0031176	whe	11.181	1.91663e-15	6.05401e-13	UP
FBgn0260780	wisp	2.33019	3.98888e-06	7.85587e-05	UP
FBgn0024179	wit	2.28444	0.00174467	0.0104076	UP
FBgn0038134	wntD	2.59454	5.43583e-06	0.000101	UP
FBgn0038608	WRNexo	2.04593	0.000295606	0.00257815	UP
FBgn0260005	wtrw	12.7685	1.52149e-13	2.79954e-11	UP
FBgn0052677	X11Lbeta	8.62853	8.09438e-13	1.17103e-10	UP
FBgn0041709	yellow-g	68.1147	9.64794e-19	1.40652e-15	UP
FBgn0040060	yip7	2.35599	0.00197329	0.0114752	UP
FBgn0036044	Zasp67	55.4894	2.76567e-18	2.91195e-15	UP
FBgn0033665	Zip48C	2.77832	2.97549e-09	1.71403e-07	UP
FBgn0052311	zormin	2.00247	0.00703625	0.0306132	UP
FBgn0087012	5-HT2A	-5.00013	4.07098e-12	5.10948e-10	DOWN
FBgn0031791	AANATL2	-4.56704	0.000144509	0.001456	DOWN
FBgn0000024	Ace	-3.62831	9.22538e-05	0.00101297	DOWN
FBgn0020509	Acp62F	-2.90727	0.00550479	0.0254704	DOWN
FBgn0263738	Ada2a	-2.60567	4.27141e-05	0.000540038	DOWN
FBgn0015011	Ahcy89E	-3.50542	0.00020753	0.00194612	DOWN
FBgn0000071	Ama	-2.70527	0.00394333	0.019905	DOWN
FBgn0012037	Ance	-2.90829	0.000178231	0.00172075	DOWN
FBgn0025186	ari-2	-2.4037	7.67621e-07	2.01495e-05	DOWN
FBgn0270926	AsnS	-3.14734	5.41043e-05	0.000650625	DOWN
FBgn0034606	ASPP	-2.39443	1.14843e-05	0.000189262	DOWN
FBgn0259112	asRNA:CR42254	-2.13015	4.4323e-06	8.48494e-05	DOWN
FBgn0004911	asRNA:Eig63F-2	-2.32312	9.1185e-05	0.00100298	DOWN
FBgn0034366	Atg7	-2.35504	4.22646e-05	0.00053507	DOWN
FBgn0087007	bbg	-2.00383	1.68718e-06	3.91855e-05	DOWN
FBgn0040238	Best1	-3.11786	0.00014728	0.0014792	DOWN
FBgn0026263	bip1	-3.18808	2.1641e-05	0.000311656	DOWN
FBgn0004893	bowl	-2.48184	0.000141538	0.00143446	DOWN
FBgn0259246	brp	-2.54144	0.00732408	0.0315325	DOWN
FBgn0032078	C1GalTA	-2.23674	0.000343517	0.00289969	DOWN
FBgn0025678	CaBP1	-2.8711	0.00881092	0.0361047	DOWN
FBgn0053653	Cadps	-2.21784	0.00027403	0.00243018	DOWN
FBgn0037788	CAH7	-3.49448	0.00207343	0.011915	DOWN
FBgn0086757	cbs	-2.31695	0.00121639	0.00788493	DOWN
FBgn0051973	Cda5	-5.52478	1.52856e-06	3.61663e-05	DOWN
FBgn0036363	CG10140	-3.28321	1.51383e-06	3.58625e-05	DOWN
FBgn0032796	CG10188	-2.24823	3.3341e-06	6.77254e-05	DOWN
FBgn0032783	CG10237	-8.05203	0.00182022	0.0107769	DOWN
FBgn0032813	CG10262	-2.3491	1.45867e-05	0.000228848	DOWN
FBgn0031877	CG10399	-2.95329	0.00536737	0.025004	DOWN
FBgn0033440	CG10459	-4.64299	0.0105177	0.0409223	DOWN
FBgn0037046	CG10581	-2.13201	9.22445e-06	0.000156791	DOWN
FBgn0032727	CG10623	-2.54337	8.2777e-05	0.000922817	DOWN
FBgn0034221	CG10764	-2.79836	0.00347992	0.0180048	DOWN
FBgn0038804	CG10877	-2.18149	5.45271e-05	0.000653316	DOWN
FBgn0010620	CG10939	-4.24535	5.88632e-06	0.000107783	DOWN
FBgn0031741	CG11034	-2.07665	0.0112987	0.0433292	DOWN
FBgn0034693	CG11073	-2.16469	0.00159845	0.00972513	DOWN
FBgn0034705	CG11170	-8.76882	1.72335e-10	1.36657e-08	DOWN
FBgn0031855	CG11221	-2.13648	1.06592e-05	0.000177049	DOWN
FBgn0037186	CG11241	-3.22928	0.000215454	0.00199965	DOWN
FBgn0034706	CG11275	-3.95127	3.03252e-05	0.000410809	DOWN
FBgn0024366	CG11409	-4.53009	3.21641e-07	9.69117e-06	DOWN
FBgn0037167	CG11425	-3.95238	1.0134e-06	2.54048e-05	DOWN
FBgn0037396	CG11459	-16.5695	0.0037951	0.0193141	DOWN
FBgn0034688	CG11474	-2.38341	0.00543416	0.0252484	DOWN
FBgn0030545	CG11590	-2.09487	2.26009e-08	1.015e-06	DOWN
FBgn0040341	CG11664	-4.25617	2.12214e-07	6.79373e-06	DOWN
FBgn0040551	CG11686	-4.07942	2.63252e-08	1.15223e-06	DOWN
FBgn0030292	CG11752	-2.02042	0.000259182	0.00232577	DOWN
FBgn0039264	CG11786	-5.03354	0.000284428	0.00249559	DOWN
FBgn0039297	CG11852	-3.49164	0.000453266	0.00363073	DOWN
FBgn0039642	CG11882	-2.15069	0.00139936	0.00881288	DOWN
FBgn0033538	CG11883	-2.00573	7.36797e-06	0.000130992	DOWN
FBgn0036678	CG11905	-2.96015	0.00442362	0.021708	DOWN
FBgn0035444	CG12012	-2.99223	1.28436e-07	4.50734e-06	DOWN
FBgn0035179	CG12038	-2.93951	0.0023975	0.0133797	DOWN
FBgn0030053	CG12081	-2.41147	5.52249e-08	2.20342e-06	DOWN
FBgn0034900	CG12491	-13.6352	0.00055208	0.00421963	DOWN
FBgn0030443	CG12715	-23.3184	2.04777e-08	9.39695e-07	DOWN
FBgn0033459	CG12744	-3.34002	1.57536e-07	5.26565e-06	DOWN
FBgn0030846	CG12992	-2.0801	0.00628956	0.0281065	DOWN
FBgn0032614	CG13284	-4.24171	3.52397e-05	0.000464116	DOWN
FBgn0025640	CG13369	-2.28862	3.88677e-07	1.14028e-05	DOWN
FBgn0035097	CG13405	-3.38012	0.00373104	0.0190543	DOWN
FBgn0034670	CG13488	-5.1998	0.000951495	0.00650285	DOWN
FBgn0034786	CG13531	-2.06906	2.9156e-05	0.000397815	DOWN
FBgn0040660	CG13551	-10.6024	1.3308e-08	6.33701e-07	DOWN
FBgn0035020	CG13585	-2.22761	6.3966e-09	3.42453e-07	DOWN
FBgn0036364	CG14109	-2.26693	0.000247395	0.002238	DOWN
FBgn0036323	CG14118	-5.76262	0.00605282	0.0273126	DOWN
FBgn0036210	CG14130	-3.97417	0.000469731	0.00372327	DOWN
FBgn0039479	CG14257	-2.04067	0.000354853	0.00297574	DOWN
FBgn0039483	CG14259	-2.7127	0.00240641	0.0134176	DOWN
FBgn0038632	CG14301	-2.82436	0.00215895	0.0123057	DOWN
FBgn0038207	CG14356	-5.2783	4.0663e-06	7.97768e-05	DOWN
FBgn0030595	CG14406	-3.58908	0.00437357	0.0215349	DOWN
FBgn0029898	CG14439	-3.00235	0.00109288	0.00726534	DOWN
FBgn0037222	CG14642	-2.38275	0.0126223	0.0467772	DOWN
FBgn0040682	CG14664	-2.35692	1.26678e-05	0.000204414	DOWN
FBgn0040777	CG14767	-2.26625	2.85792e-10	2.17524e-08	DOWN
FBgn0038311	CG14864	-33.651	5.8564e-12	6.80923e-10	DOWN
FBgn0035515	CG14997	-2.07671	0.000952164	0.00650285	DOWN
FBgn0032635	CG15141	-2.67878	4.31306e-08	1.78865e-06	DOWN
FBgn0030183	CG15309	-2.17177	0.000439563	0.0035525	DOWN
FBgn0031397	CG15385	-3.58362	0.000132975	0.00137046	DOWN
FBgn0031512	CG15404	-151.305	8.94093e-08	3.27753e-06	DOWN
FBgn0030673	CG15601	-3.26723	2.1626e-08	9.82867e-07	DOWN
FBgn0030694	CG15602	-2.03123	2.39827e-06	5.21239e-05	DOWN
FBgn0030338	CG15741	-5.41249	1.55527e-06	3.6661e-05	DOWN
FBgn0029799	CG15772	-11.0929	6.04535e-08	2.39189e-06	DOWN
FBgn0030576	CG15890	-4.53329	0.00111699	0.00738631	DOWN
FBgn0032505	CG16826	-3.35142	8.81059e-08	3.25494e-06	DOWN
FBgn0028931	CG16863	-2.05557	0.000206569	0.00193903	DOWN
FBgn0039048	CG17111	-4.36741	8.29209e-06	0.000143912	DOWN
FBgn0039045	CG17119	-11.0983	1.35087e-07	4.68895e-06	DOWN
FBgn0083978	CG17672	-2.25467	0.0135407	0.0491992	DOWN
FBgn0027597	CG17712	-2.02747	1.20269e-05	0.000196494	DOWN
FBgn0028394	CG17834	-5.40224	3.18024e-06	6.55842e-05	DOWN
FBgn0033836	CG18278	-4.3652	2.21232e-06	4.9211e-05	DOWN
FBgn0033683	CG18343	-2.26152	1.47278e-06	3.50655e-05	DOWN
FBgn0038053	CG18549	-4.40285	0.000436388	0.00352985	DOWN
FBgn0040964	CG18661	-3.75043	5.27686e-09	2.86553e-07	DOWN
FBgn0033421	CG1888	-3.01802	4.53155e-09	2.48214e-07	DOWN
FBgn0039690	CG1969	-3.45816	9.6805e-08	3.5145e-06	DOWN
FBgn0039751	CG1983	-2.05933	0.000153536	0.00153068	DOWN
FBgn0039886	CG2003	-3.71145	0.000133054	0.00137046	DOWN
FBgn0032955	CG2201	-4.58871	2.21799e-05	0.000317487	DOWN
FBgn0027544	CG2217	-8.09874	0.00176718	0.0105237	DOWN
FBgn0023529	CG2918	-2.02285	8.79338e-06	0.000151502	DOWN
FBgn0260474	CG30002	-2.37765	0.000358446	0.00299791	DOWN
FBgn0050008	CG30008	-5.7719	2.27989e-08	1.02004e-06	DOWN
FBgn0050015	CG30015	-2.07377	9.32752e-07	2.37282e-05	DOWN
FBgn0050088	CG30088	-2.66451	0.0129366	0.0476344	DOWN
FBgn0050197	CG30197	-7.52708	1.24814e-06	3.03656e-05	DOWN
FBgn0050338	CG30338	-2.06354	3.15536e-07	9.55689e-06	DOWN
FBgn0050344	CG30344	-2.28191	9.59906e-05	0.00104914	DOWN
FBgn0050357	CG30357	-4.8724	4.25781e-05	0.000538678	DOWN
FBgn0050384	CG30384	-2.02904	0.000880177	0.00613502	DOWN
FBgn0050385	CG30385	-2.27955	5.19838e-05	0.000628716	DOWN
FBgn0050411	CG30411	-5.84664	0.0117155	0.0443975	DOWN
FBgn0050456	CG30456	-3.09088	2.18027e-06	4.86695e-05	DOWN
FBgn0051064	CG31064	-2.03524	0.000329792	0.00281922	DOWN
FBgn0051076	CG31076	-4.93136	0.00948298	0.0380443	DOWN
FBgn0051373	CG31373	-3.60243	0.000122905	0.00128265	DOWN
FBgn0051414	CG31414	-2.46254	0.00413818	0.0206169	DOWN
FBgn0051431	CG31431	-6.00664	1.09087e-05	0.000180718	DOWN
FBgn0051464	CG31464	-2.43516	0.0121459	0.0454651	DOWN
FBgn0051516	CG31516	-6.83368	5.04791e-06	9.45336e-05	DOWN
FBgn0051636	CG31636	-3.23617	0.0059819	0.0271023	DOWN
FBgn0051637	CG31637	-2.47926	1.72666e-07	5.72092e-06	DOWN
FBgn0051668	CG31668	-2.1597	0.00745303	0.0319277	DOWN
FBgn0051698	CG31698	-270.135	6.72462e-08	2.61694e-06	DOWN
FBgn0051710	CG31710	-4.48476	0.00012272	0.001282	DOWN
FBgn0051777	CG31777	-4.35872	0.00261311	0.0143505	DOWN
FBgn0051809	CG31809	-5.69086	4.21015e-08	1.76139e-06	DOWN
FBgn0051810	CG31810	-19.7992	2.73175e-12	3.54604e-10	DOWN
FBgn0051974	CG31974	-2.91567	0.00157688	0.00964272	DOWN
FBgn0051999	CG31999	-2.74481	0.000268775	0.00239484	DOWN
FBgn0052040	CG32040	-6.36438	0.000313597	0.00270765	DOWN
FBgn0052071	CG32071	-13.4449	0.00471056	0.0227768	DOWN
FBgn0052100	CG32100	-2.19918	0.00102483	0.00688499	DOWN
FBgn0052117	CG32117	-7.70962	0.000384457	0.00318454	DOWN
FBgn0047178	CG32147	-2.50997	3.5019e-05	0.000462173	DOWN
FBgn0052196	CG32196	-3.66064	5.24198e-05	0.000633584	DOWN
FBgn0037538	CG3223	-2.07023	5.0047e-05	0.000613436	DOWN
FBgn0260480	CG32295	-4.19299	0.000260329	0.00233496	DOWN
FBgn0052354	CG32354	-2.14982	0.000103777	0.00112004	DOWN
FBgn0052428	CG32428	-2.65424	2.88655e-08	1.24615e-06	DOWN
FBgn0052554	CG32554	-2.70114	1.13609e-06	2.81642e-05	DOWN
FBgn0052641	CG32641	-3.28111	0.00375303	0.0191409	DOWN
FBgn0052698	CG32698	-7.87631	0.000125488	0.00130745	DOWN
FBgn0053140	CG33140	-2.78905	0.000285759	0.00250611	DOWN
FBgn0053272	CG33272	-15.6593	3.81265e-09	2.12572e-07	DOWN
FBgn0032120	CG33298	-2.24426	0.00424124	0.0210309	DOWN
FBgn0047095	CG33939	-2.97414	0.00017939	0.00173018	DOWN
FBgn0054021	CG34021	-2.97286	0.00558811	0.0257679	DOWN
FBgn0083971	CG34135	-4.69963	6.80931e-05	0.000782596	DOWN
FBgn0083986	CG34150	-3.11632	0.00017105	0.00166757	DOWN
FBgn0085305	CG34276	-22.0978	3.52778e-05	0.000464295	DOWN
FBgn0085308	CG34279	-21.339	9.21578e-08	3.3588e-06	DOWN
FBgn0085309	CG34280	-3.59488	2.36788e-06	5.19198e-05	DOWN
FBgn0035996	CG3448	-4.28107	1.84865e-07	6.07202e-06	DOWN
FBgn0046253	CG3502	-6.9043	0.000448933	0.00360975	DOWN
FBgn0035995	CG3529	-3.51451	2.69291e-11	2.60387e-09	DOWN
FBgn0029648	CG3603	-3.57539	3.99177e-06	7.85587e-05	DOWN
FBgn0031418	CG3609	-2.54734	0.00144039	0.00898561	DOWN
FBgn0040397	CG3655	-2.42063	0.00236931	0.0132819	DOWN
FBgn0040343	CG3713	-4.2906	2.84791e-06	5.98378e-05	DOWN
FBgn0029853	CG3781	-2.37148	1.34146e-10	1.10058e-08	DOWN
FBgn0030421	CG3812	-7.73989	1.39464e-05	0.000220444	DOWN
FBgn0034804	CG3831	-2.18565	0.00014362	0.00145012	DOWN
FBgn0058006	CG40006	-2.06493	0.00405844	0.0202864	DOWN
FBgn0029736	CG4041	-3.21851	1.35769e-06	3.2695e-05	DOWN
FBgn0029770	CG4151	-4.92376	0.000174044	0.00168972	DOWN
FBgn0250869	CG42240	-6.72234	1.50382e-06	3.56701e-05	DOWN
FBgn0259166	CG42271	-2.7095	9.52417e-10	6.35571e-08	DOWN
FBgn0259740	CG42394	-2.52842	1.80584e-11	1.83572e-09	DOWN
FBgn0262569	CG43109	-4.43961	0.00505084	0.0238891	DOWN
FBgn0262570	CG43110	-3.78968	0.00629929	0.0281301	DOWN
FBgn0263980	CG43729	-2.45033	0.000473938	0.00374253	DOWN
FBgn0264090	CG43759	-6.09804	7.0236e-11	6.16256e-09	DOWN
FBgn0264449	CG43867	-7.28207	1.37685e-08	6.50722e-07	DOWN
FBgn0265413	CG44325	-4.07217	0.0002743	0.00243036	DOWN
FBgn0266101	CG44838	-2.03149	0.0115227	0.0439328	DOWN
FBgn0031894	CG4496	-2.52129	0.000310111	0.00267999	DOWN
FBgn0031896	CG4502	-2.04615	0.000128357	0.00133222	DOWN
FBgn0266441	CG45071	-2.43727	0.00784733	0.03316	DOWN
FBgn0038740	CG4562	-2.25726	2.03874e-05	0.000297217	DOWN
FBgn0039344	CG4582	-2.3981	0.00155228	0.00952372	DOWN
FBgn0032161	CG4594	-3.35756	8.79398e-07	2.25831e-05	DOWN
FBgn0029932	CG4607	-3.35149	0.000175142	0.00169698	DOWN
FBgn0039355	CG4730	-3.66165	3.82722e-05	0.000493761	DOWN
FBgn0036620	CG4842	-3.1011	0.00498242	0.0236692	DOWN
FBgn0035959	CG4911	-2.04852	3.64289e-07	1.07875e-05	DOWN
FBgn0039356	CG5039	-5.56663	1.49545e-09	9.57495e-08	DOWN
FBgn0031320	CG5126	-2.57001	0.00297575	0.0159402	DOWN
FBgn0036988	CG5262	-2.61729	3.38018e-08	1.44608e-06	DOWN
FBgn0032477	CG5287	-3.05544	0.000255355	0.00229686	DOWN
FBgn0038974	CG5377	-2.20341	1.1919e-05	0.000195236	DOWN
FBgn0038950	CG5382	-2.52992	0.00176864	0.0105274	DOWN
FBgn0038943	CG5391	-2.95302	0.0117762	0.0444854	DOWN
FBgn0034160	CG5550	-7.66981	1.70706e-05	0.000257992	DOWN
FBgn0039525	CG5646	-2.47904	0.000678113	0.00495818	DOWN
FBgn0038846	CG5697	-2.35109	0.010849	0.0419785	DOWN
FBgn0036993	CG5910	-3.62625	0.0085304	0.0352756	DOWN
FBgn0029828	CG6067	-3.07716	0.00529089	0.0247404	DOWN
FBgn0036152	CG6175	-2.18083	0.00299572	0.0160381	DOWN
FBgn0038720	CG6231	-3.79563	2.11834e-05	0.000306932	DOWN
FBgn0032350	CG6287	-2.3179	1.04494e-05	0.000174021	DOWN
FBgn0039464	CG6330	-10.862	0.0018558	0.0109295	DOWN
FBgn0028494	CG6424	-2.5353	4.31972e-05	0.000545418	DOWN
FBgn0038912	CG6656	-3.44792	2.77467e-09	1.61305e-07	DOWN
FBgn0038070	CG6753	-2.013	0.00802453	0.0337433	DOWN
FBgn0032399	CG6785	-7.16723	6.74812e-10	4.7192e-08	DOWN
FBgn0037935	CG6834	-3.58574	1.53655e-05	0.000238693	DOWN
FBgn0029737	CG6903	-2.0159	2.13641e-09	1.27726e-07	DOWN
FBgn0034191	CG6984	-2.32465	5.61595e-06	0.000103837	DOWN
FBgn0036501	CG7272	-8.14242	9.25496e-10	6.21986e-08	DOWN
FBgn0036768	CG7402	-124.749	1.20403e-06	2.94076e-05	DOWN
FBgn0037140	CG7442	-4.31947	0.00244312	0.0135783	DOWN
FBgn0036168	CG7512	-17.1073	3.82114e-09	2.12572e-07	DOWN
FBgn0035839	CG7550	-2.17268	7.05908e-06	0.000126211	DOWN
FBgn0039681	CG7582	-3.52982	2.6318e-06	5.62956e-05	DOWN
FBgn0038523	CG7587	-93.3063	8.73414e-11	7.42284e-09	DOWN
FBgn0040565	CG7606	-174.816	1.27221e-07	4.47328e-06	DOWN
FBgn0036142	CG7616	-3.3381	0.00892522	0.0364628	DOWN
FBgn0038619	CG7685	-2.00497	1.19897e-06	2.93578e-05	DOWN
FBgn0032014	CG7840	-2.20506	0.000738371	0.00530865	DOWN
FBgn0036417	CG7906	-6.75258	0.00700968	0.0305326	DOWN
FBgn0036416	CG7924	-17.6635	0.00239918	0.0133812	DOWN
FBgn0038110	CG8031	-2.20206	0.000464967	0.00369633	DOWN
FBgn0031011	CG8034	-2.10576	1.78077e-05	0.000266581	DOWN
FBgn0037612	CG8112	-5.37318	0.00856443	0.0353854	DOWN
FBgn0037624	CG8223	-2.15692	7.80894e-06	0.000137798	DOWN
FBgn0033356	CG8229	-2.00563	0.00137585	0.00869458	DOWN
FBgn0033350	CG8237	-2.40875	0.0018717	0.0110094	DOWN
FBgn0034062	CG8388	-2.10026	1.66242e-05	0.000252656	DOWN
FBgn0034063	CG8389	-2.14525	0.0113675	0.0435403	DOWN
FBgn0035767	CG8596	-3.96796	2.39303e-06	5.20697e-05	DOWN
FBgn0033257	CG8713	-3.12953	4.19434e-08	1.75866e-06	DOWN
FBgn0033708	CG8850	-13.6032	0.00608901	0.0274498	DOWN
FBgn0033679	CG8888	-8.91068	1.35935e-05	0.000216672	DOWN
FBgn0033639	CG9003	-2.29331	3.75477e-05	0.0004874	DOWN
FBgn0032516	CG9293	-2.60496	2.77609e-07	8.58278e-06	DOWN
FBgn0034674	CG9304	-2.00237	5.18667e-05	0.0006281	DOWN
FBgn0037710	CG9393	-2.0095	0.000188712	0.00180084	DOWN
FBgn0033101	CG9436	-2.13685	8.90574e-05	0.00098243	DOWN
FBgn0034618	CG9485	-2.0813	0.00765406	0.0325977	DOWN
FBgn0031808	CG9507	-2.0031	0.00233523	0.0131328	DOWN
FBgn0030594	CG9509	-6.71315	0.00260483	0.0143341	DOWN
FBgn0029939	CG9650	-2.07103	0.00397966	0.019999	DOWN
FBgn0031516	CG9663	-2.0023	0.000498851	0.00388264	DOWN
FBgn0030158	CG9686	-3.87187	0.00301328	0.0161048	DOWN
FBgn0037623	CG9801	-2.67607	3.26208e-05	0.000435066	DOWN
FBgn0066293	CheB42b	-2.77626	2.66847e-05	0.000369955	DOWN
FBgn0036165	chrb	-3.80753	1.50705e-05	0.000235269	DOWN
FBgn0035398	Cht7	-12.2561	7.16771e-08	2.72776e-06	DOWN
FBgn0039689	CIA30	-2.81179	0.00310734	0.0164622	DOWN
FBgn0035533	Cip4	-2.80921	2.10587e-08	9.61695e-07	DOWN
FBgn0033313	Cirl	-3.0939	5.31963e-07	1.48261e-05	DOWN
FBgn0036756	cln3	-28.9072	0.000598457	0.00448708	DOWN
FBgn0000339	cni	-2.64722	7.31016e-05	0.000829594	DOWN
FBgn0041160	comm2	-2.60733	7.89116e-05	0.000885979	DOWN
FBgn0037067	Cpr78Ca	-8.77402	0.000272405	0.00242035	DOWN
FBgn0050279	CR30279	-3.45391	6.12014e-07	1.64799e-05	DOWN
FBgn0264745	CR44003	-3.98153	0.0104698	0.0408446	DOWN
FBgn0030958	CR6900	-2.11467	0.00121265	0.00786903	DOWN
FBgn0004396	CrebA	-2.17783	3.0479e-05	0.000412305	DOWN
FBgn0023023	CRMP	-3.94827	3.59466e-06	7.17871e-05	DOWN
FBgn0025680	cry	-9.45588	0.000284063	0.00249355	DOWN
FBgn0023094	cyc	-3.94522	2.59021e-09	1.5198e-07	DOWN
FBgn0053503	Cyp12d1-d	-33.3774	7.39838e-07	1.95284e-05	DOWN
FBgn0031432	Cyp309a1	-11.3861	0.00043053	0.00349589	DOWN
FBgn0032693	Cyp310a1	-4.68096	3.22195e-05	0.000431536	DOWN
FBgn0033304	Cyp6a13	-3.56672	1.06847e-09	7.03115e-08	DOWN
FBgn0038034	Cyp9f3Psi	-2.07408	4.64067e-05	0.000578237	DOWN
FBgn0263864	Dark	-2.13755	8.96198e-05	0.000986911	DOWN
FBgn0067779	dbr	-3.27311	2.78518e-08	1.21344e-06	DOWN
FBgn0036534	DCP2	-2.69542	4.17471e-06	8.11851e-05	DOWN
FBgn0011274	Dif	-2.99124	8.95882e-10	6.06384e-08	DOWN
FBgn0259714	DIP-epsilon	-2.2056	0.00100281	0.00676584	DOWN
FBgn0010497	dmGlut	-7.06489	3.00586e-10	2.2696e-08	DOWN
FBgn0024245	dnt	-2.00046	0.000165899	0.00162824	DOWN
FBgn0040726	dpr1	-9.17186	1.19347e-08	5.7554e-07	DOWN
FBgn0034286	dpr13	-5.05376	8.40584e-05	0.000933807	DOWN
FBgn0000492	Dr	-2.46363	5.10646e-05	0.000622991	DOWN
FBgn0024732	Drep1	-2.59556	4.05249e-07	1.17696e-05	DOWN
FBgn0028406	Drep4	-2.72855	1.74543e-06	4.01956e-05	DOWN
FBgn0015872	Drip	-3.97033	6.78286e-06	0.000121732	DOWN
FBgn0000504	dsx	-2.60656	0.00272494	0.0148314	DOWN
FBgn0038071	Dtg	-11.8427	8.96325e-09	4.53114e-07	DOWN
FBgn0036819	Dysb	-3.53178	0.0119057	0.0447756	DOWN
FBgn0020445	E23	-3.8672	0.000261786	0.00234248	DOWN
FBgn0024371	E2f2	-2.01116	7.22765e-05	0.000820722	DOWN
FBgn0000542	ec	-2.12478	1.32705e-05	0.000212581	DOWN
FBgn0262579	Ect4	-2.70884	1.73949e-05	0.00026185	DOWN
FBgn0004588	Eig71Ea	-27.7443	2.68088e-13	4.49629e-11	DOWN
FBgn0004589	Eig71Eb	-14.2193	3.89018e-09	2.15506e-07	DOWN
FBgn0004591	Eig71Ed	-4.37991	0.000338329	0.002872	DOWN
FBgn0004592	Eig71Ee	-20.5037	1.34187e-06	3.23964e-05	DOWN
FBgn0004594	Eig71Eg	-13.3211	7.59619e-06	0.000134419	DOWN
FBgn0004910	Eip63F-1	-2.95119	0.000186819	0.00178458	DOWN
FBgn0004858	elB	-3.09848	1.82104e-05	0.000270898	DOWN
FBgn0030597	Eo	-8.60741	4.84447e-06	9.12648e-05	DOWN
FBgn0014163	fax	-4.82305	8.54123e-05	0.00094689	DOWN
FBgn0038385	Fbxl7	-3.97423	0.000908197	0.0062956	DOWN
FBgn0011591	fng	-5.6729	1.028e-08	5.08685e-07	DOWN
FBgn0000719	fog	-2.10257	0.000179945	0.00173289	DOWN
FBgn0053556	form3	-3.43291	0.00761525	0.0324981	DOWN
FBgn0011592	fra	-2.67282	0.000774232	0.00551626	DOWN
FBgn0036485	FucTA	-4.54137	0.00654541	0.028936	DOWN
FBgn0039932	fuss	-2.2795	1.8531e-05	0.00027502	DOWN
FBgn0026077	Gasp	-2.2695	0.0136819	0.049598	DOWN
FBgn0039915	Gat	-3.78681	0.012064	0.0452479	DOWN
FBgn0039487	gb	-2.18252	4.69373e-05	0.000582933	DOWN
FBgn0261703	gce	-2.12419	0.000140828	0.00143031	DOWN
FBgn0005695	gcl	-2.43273	3.44641e-07	1.02699e-05	DOWN
FBgn0032643	GCS2beta	-2.15924	0.00651345	0.0288351	DOWN
FBgn0039099	GILT2	-11.8329	0.000936231	0.00643578	DOWN
FBgn0264574	Glut1	-8.28472	1.40128e-07	4.81107e-06	DOWN
FBgn0041225	Gr94a	-2.3016	0.00780426	0.0330369	DOWN
FBgn0039494	grass	-2.17328	0.00326184	0.017104	DOWN
FBgn0010039	GstD3	-4.29165	6.8507e-07	1.82096e-05	DOWN
FBgn0034335	GstE1	-2.41913	0.000972385	0.00660999	DOWN
FBgn0063491	GstE9	-4.22927	2.97941e-06	6.19822e-05	DOWN
FBgn0036545	GXIVsPLA2	-2.89731	0.0102988	0.0403603	DOWN
FBgn0011224	heph	-2.02479	0.000272322	0.00242035	DOWN
FBgn0031950	Herp	-2.97023	2.15443e-08	9.8151e-07	DOWN
FBgn0052529	Hers	-2.03022	5.89188e-06	0.000107783	DOWN
FBgn0035154	hiro	-36.3434	1.79866e-09	1.12237e-07	DOWN
FBgn0010228	HmgZ	-2.50237	1.22444e-08	5.88975e-07	DOWN
FBgn0031649	hoe2	-20.1933	6.36536e-08	2.49249e-06	DOWN
FBgn0001223	Hsp22	-4.31161	0.00421975	0.0209462	DOWN
FBgn0001224	Hsp23	-3.3866	4.90276e-07	1.38476e-05	DOWN
FBgn0001226	Hsp27	-3.14185	2.00787e-06	4.53015e-05	DOWN
FBgn0001258	ImpL3	-9.55425	4.75756e-08	1.94741e-06	DOWN
FBgn0283462	IMPPP	-2.19286	0.000507074	0.00393532	DOWN
FBgn0027106	Inx7	-2.39748	8.10291e-05	0.000906531	DOWN
FBgn0024958	Irp-1A	-2.12078	9.24913e-07	2.36239e-05	DOWN
FBgn0040308	Jafrac2	-3.8295	1.3669e-05	0.000217328	DOWN
FBgn0037703	JHDM2	-2.00747	0.000237485	0.0021649	DOWN
FBgn0051363	Jupiter	-3.14225	0.00327003	0.0171198	DOWN
FBgn0040513	kappaB-Ras	-2.08228	0.000172548	0.00167871	DOWN
FBgn0030334	Karl	-2.16913	0.00159709	0.00972303	DOWN
FBgn0040207	kat80	-2.54905	6.43596e-07	1.7228e-05	DOWN
FBgn0001311	kkv	-2.07601	0.00610694	0.0275176	DOWN
FBgn0266450	Kr-h1	-2.42789	2.37875e-07	7.51638e-06	DOWN
FBgn0265276	l(3)neo38	-2.91701	3.31757e-05	0.000440916	DOWN
FBgn0016031	lama	-2.40473	1.92901e-05	0.000284061	DOWN
FBgn0262976	lawc	-2.32572	1.74551e-06	4.01956e-05	DOWN
FBgn0051072	Lerp	-3.30918	9.20112e-07	2.3533e-05	DOWN
FBgn0016650	Lgr1	-3.84361	0.00281564	0.0152322	DOWN
FBgn0034381	List	-7.886	9.14841e-11	7.74021e-09	DOWN
FBgn0025687	LKRSDH	-4.54305	5.51391e-06	0.00010215	DOWN
FBgn0261565	Lmpt	-5.26598	0.000314748	0.00271388	DOWN
FBgn0051044	lncRNA:CR31044	-2.04655	0.000438498	0.0035454	DOWN
FBgn0052636	lncRNA:CR32636	-6.70316	0.00321895	0.0169084	DOWN
FBgn0261699	lncRNA:CR42735	-15.7044	3.50245e-09	1.98145e-07	DOWN
FBgn0262741	lncRNA:CR43126	-9.2081	0.00316606	0.0167025	DOWN
FBgn0262887	lncRNA:CR43242	-3.96068	7.43208e-09	3.89096e-07	DOWN
FBgn0267460	lncRNA:CR45810	-3.25885	3.41519e-08	1.45469e-06	DOWN
FBgn0267570	lncRNA:CR45910	-3.24487	0.000227543	0.00209238	DOWN
FBgn0032252	loh	-2.3647	0.010326	0.0404334	DOWN
FBgn0005630	lola	-2.52129	2.93572e-06	6.11405e-05	DOWN
FBgn0033212	LRR	-4.03325	1.54566e-08	7.23293e-07	DOWN
FBgn0004797	mdy	-3.09247	3.50965e-07	1.04419e-05	DOWN
FBgn0260401	MED9	-3.45949	1.71808e-09	1.08537e-07	DOWN
FBgn0011656	Mef2	-7.45375	0.00188041	0.0110538	DOWN
FBgn0265140	Meltrin	-2.96806	7.87412e-08	2.95506e-06	DOWN
FBgn0032694	MESR3	-5.28875	4.14074e-05	0.00052668	DOWN
FBgn0036846	MESR6	-2.29924	0.000250922	0.00226343	DOWN
FBgn0038799	MFS9	-25.3511	2.04658e-14	4.73009e-12	DOWN
FBgn0053558	mim	-4.34145	2.65907e-06	5.68149e-05	DOWN
FBgn0002772	Mlc1	-3.49893	0.0119693	0.0449368	DOWN
FBgn0259168	mnb	-2.11237	0.000701981	0.0050934	DOWN
FBgn0259481	Mob2	-2.18627	0.00109633	0.00728274	DOWN
FBgn0032921	Mpp6	-2.05236	0.00943785	0.0379356	DOWN
FBgn0020270	mre11	-2.81851	9.39755e-06	0.00015959	DOWN
FBgn0034091	mrj	-2.43409	5.26496e-06	9.81137e-05	DOWN
FBgn0011666	msi	-6.17962	2.10078e-07	6.73795e-06	DOWN
FBgn0035331	MsR1	-2.68304	0.00160465	0.00975042	DOWN
FBgn0013576	mtd	-2.2015	0.000442557	0.0035706	DOWN
FBgn0262737	mub	-2.49165	0.000202484	0.0019054	DOWN
FBgn0035483	Mul1	-2.30395	0.00762838	0.0325249	DOWN
FBgn0040299	Myo28B1	-2.23168	1.74582e-05	0.000262594	DOWN
FBgn0036848	Naxd	-2.91076	1.98205e-06	4.48792e-05	DOWN
FBgn0002924	ncd	-12.0202	0.0011667	0.00764329	DOWN
FBgn0002931	net	-21.3834	0.000915445	0.00633425	DOWN
FBgn0030505	NFAT	-2.56564	3.4863e-05	0.000460629	DOWN
FBgn0026787	Nhe1	-2.30164	0.00215059	0.0122654	DOWN
FBgn0015520	nonA-l	-2.6599	8.63691e-05	0.000956114	DOWN
FBgn0259734	Nost	-2.90653	1.59456e-05	0.000244895	DOWN
FBgn0263232	Nxf3	-2.15624	0.0064509	0.0286317	DOWN
FBgn0034468	Obp56a	-2.86581	0.00405488	0.0202864	DOWN
FBgn0046878	Obp83cd	-7.54662	0.000503102	0.0039077	DOWN
FBgn0046876	Obp83ef	-10.1345	0.00094355	0.00646762	DOWN
FBgn0027600	obst-B	-2.24364	0.000345372	0.0029091	DOWN
FBgn0034255	Oxp	-2.39053	0.000110749	0.00118116	DOWN
FBgn0039044	p53	-2.5146	0.00182111	0.0107788	DOWN
FBgn0037718	P58IPK	-3.63729	4.19097e-11	3.86822e-09	DOWN
FBgn0036271	Pbgs	-2.33324	6.89118e-08	2.65451e-06	DOWN
FBgn0051453	pch2	-3.1758	4.74557e-06	8.95797e-05	DOWN
FBgn0037021	Pcif1	-4.31549	5.88149e-05	0.000697098	DOWN
FBgn0031799	Pez	-2.03222	0.000545851	0.00419334	DOWN
FBgn0051956	pgant4	-8.32148	3.15638e-05	0.000424918	DOWN
FBgn0036529	pgant8	-3.24359	9.14109e-06	0.000155793	DOWN
FBgn0050463	Pgant9	-15.5523	5.77223e-05	0.000685864	DOWN
FBgn0250906	Pgk	-2.12397	0.00834581	0.0347003	DOWN
FBgn0037339	Pi4KIIalpha	-4.94866	7.95022e-10	5.43944e-08	DOWN
FBgn0261811	pico	-2.38626	0.000260552	0.00233581	DOWN
FBgn0024315	Picot	-3.11491	0.00163835	0.00991697	DOWN
FBgn0005683	pie	-2.8739	0.000500354	0.00388955	DOWN
FBgn0265190	PIG-S	-2.26018	0.00923239	0.0373314	DOWN
FBgn0029881	pigs	-2.04554	0.00529038	0.0247404	DOWN
FBgn0003090	pk	-5.25405	6.28274e-08	2.46523e-06	DOWN
FBgn0038139	PK2-R2	-2.74968	0.00705577	0.03067	DOWN
FBgn0025574	Pli	-2.06213	0.000176641	0.00170888	DOWN
FBgn0032401	Plzf	-3.0547	0.000684152	0.00499655	DOWN
FBgn0065108	ppk16	-4.24298	0.000322659	0.00276698	DOWN
FBgn0053349	ppk25	-2.48084	1.63472e-05	0.000249849	DOWN
FBgn0033635	Prip	-17.0205	5.57745e-07	1.54243e-05	DOWN
FBgn0261552	ps	-2.23333	0.000329143	0.00281621	DOWN
FBgn0037513	pyd3	-2.02262	0.00934347	0.037668	DOWN
FBgn0014009	Rab2	-2.71263	8.35382e-05	0.000928573	DOWN
FBgn0260944	Rbp1	-3.25034	0.000128164	0.00133094	DOWN
FBgn0003218	rdgB	-2.14807	4.46609e-07	1.27857e-05	DOWN
FBgn0265959	rdgC	-2.1648	0.000779271	0.00554382	DOWN
FBgn0014380	RhoL	-2.62671	0.000117682	0.00124113	DOWN
FBgn0036697	rogdi	-2.16166	0.00326917	0.0171198	DOWN
FBgn0011706	rpr	-4.72014	9.55042e-07	2.42302e-05	DOWN
FBgn0003302	rux	-2.3513	5.15897e-05	0.000625949	DOWN
FBgn0037672	sage	-2.38804	1.6465e-05	0.000250818	DOWN
FBgn0053193	sav	-2.53569	2.22964e-08	1.00476e-06	DOWN
FBgn0003328	scb	-2.23605	0.000850291	0.00597063	DOWN
FBgn0025682	scf	-2.31027	2.09324e-05	0.000304227	DOWN
FBgn0032013	Scgalpha	-18.8092	0.000925426	0.00638524	DOWN
FBgn0261873	sdt	-2.08245	3.75233e-05	0.0004874	DOWN
FBgn0266669	Sec3	-2.24357	1.31581e-05	0.000211333	DOWN
FBgn0263260	sel	-6.21636	0.00982491	0.0389299	DOWN
FBgn0004197	Ser	-2.43119	0.000587074	0.00442571	DOWN
FBgn0003372	Sgs1	-275.457	2.93094e-10	2.22189e-08	DOWN
FBgn0003373	Sgs3	-328.867	6.65716e-06	0.00011993	DOWN
FBgn0003374	Sgs4	-4.58948	0.00207529	0.0119205	DOWN
FBgn0003380	Sh	-2.64469	2.82139e-05	0.00038663	DOWN
FBgn0052423	shep	-2.94315	3.11416e-06	6.43615e-05	DOWN
FBgn0085408	Shroom	-2.13602	4.772e-05	0.000590332	DOWN
FBgn0031256	shv	-4.34848	0.000157146	0.00156338	DOWN
FBgn0029761	SK	-12.1818	1.16137e-10	9.69615e-09	DOWN
FBgn0032901	sky	-2.13599	2.15058e-06	4.81201e-05	DOWN
FBgn0019890	Smg5	-2.7893	7.74716e-12	8.73953e-10	DOWN
FBgn0037515	Sp7	-2.54451	0.00435327	0.0214573	DOWN
FBgn0030051	spirit	-2.15767	0.00227095	0.0128169	DOWN
FBgn0010905	Spn	-3.59929	2.1524e-05	0.000310444	DOWN
FBgn0038299	Spn88Eb	-2.48508	0.0137693	0.0498481	DOWN
FBgn0003495	spz	-3.30988	3.426e-07	1.02251e-05	DOWN
FBgn0262112	sro	-3.8979	3.76299e-05	0.000487843	DOWN
FBgn0029157	ssh	-2.71405	1.51533e-07	5.10615e-06	DOWN
FBgn0266521	stai	-3.04049	3.07789e-05	0.000415767	DOWN
FBgn0003638	su(w[a])	-3.00999	2.00691e-07	6.49061e-06	DOWN
FBgn0032731	Swip-1	-3.52256	5.77229e-07	1.58069e-05	DOWN
FBgn0086358	Tab2	-2.44483	1.13259e-05	0.000186977	DOWN
FBgn0037690	Task7	-3.19067	0.000989267	0.00669592	DOWN
FBgn0033921	tej	-3.01302	0.00557425	0.0257165	DOWN
FBgn0004449	Ten-m	-2.26082	0.000948666	0.00649065	DOWN
FBgn0041183	Tep1	-6.72651	0.00143197	0.00895078	DOWN
FBgn0031975	Tg	-3.15345	0.000924199	0.00638085	DOWN
FBgn0003701	thr	-2.09417	3.05697e-05	0.000413236	DOWN
FBgn0034476	Toll-7	-2.31608	4.0855e-05	0.000520352	DOWN
FBgn0010424	TpnC73F	-2.99073	0.012516	0.0464921	DOWN
FBgn0003741	tra	-2.39817	9.13981e-06	0.000155793	DOWN
FBgn0037734	trbd	-2.2432	1.05124e-07	3.74496e-06	DOWN
FBgn0265194	Trpm	-4.37071	4.61076e-09	2.51825e-07	DOWN
FBgn0026754	Ugt37c1	-3.37469	0.00310406	0.01646	DOWN
FBgn0031879	uif	-2.52093	0.000549475	0.00420618	DOWN
FBgn0025726	unc-13	-2.19123	2.03095e-06	4.57133e-05	DOWN
FBgn0032499	Uvrag	-3.51071	1.33979e-05	0.000213915	DOWN
FBgn0037299	Vps37B	-2.06419	9.46055e-09	4.75587e-07	DOWN
FBgn0034380	Vps51	-2.01736	6.829e-08	2.64669e-06	DOWN
FBgn0266418	wake	-3.52632	5.65713e-12	6.65925e-10	DOWN
FBgn0046685	Wsck	-2.3321	0.0109992	0.0424477	DOWN
FBgn0034856	yellow-d2	-3.14364	5.97894e-07	1.62326e-05	DOWN
FBgn0261287	ymp	-4.27065	0.000270514	0.00240751	DOWN
FBgn0004047	Yp3	-17.131	0.0011996	0.00781804	DOWN
FBgn0036461	Zip71B	-7.99312	0.00743389	0.0318677	DOWN
FBgn0038312	Zip88E	-12.9215	2.7962e-06	5.89472e-05	DOWN
FBgn0025693	ZnT41F	-4.36865	1.75562e-06	4.03793e-05	DOWN
FBgn0035432	ZnT63C	-3.31138	8.96568e-09	4.53114e-07	DOWN
